# Supplementary material for: Three types of genes underlying the Gametophyte factor1 locus cause unilateral cross incompatibility in maize
Source: Nat Commun. 2022 Aug 3;13:4498. doi: 10.1038/s41467-022-32180-9 (PMC9349285; doi:10.1038/s41467-022-32180-9)
Supplement: Supplementary file 4 — Supplementary Data 1 [file 41467_2022_32180_MOESM4_ESM.xlsx]

## Sheet: sheet1
Supplementary Data1 Annotated genes located in the Ga1 locus of B73 genome
ID	chromosome	Star	End	Gene Variation
Zm00001d026741	chr4	7953333	7953917	annotation variation
Zm00001d048919	chr4	7977091	7977939	non-collinear orthologous
Zm00001d048920	chr4	7985199	7985836	synteny orthologous
Zm00001d048921	chr4	8053788	8054396	non-collinear orthologous
Zm00001d048922	chr4	8056022	8057739	non-collinear orthologous
Zm00001d048923	chr4	8097437	8102524	synteny orthologous
Zm00001d048924	chr4	8107106	8111257	synteny orthologous
Zm00001d048925	chr4	8119414	8120922	synteny orthologous
Zm00001d026742	chr4	8163562	8169940	annotation variation
Zm00001d048926	chr4	8239499	8247021	synteny orthologous
Zm00001d048927	chr4	8251024	8253227	synteny orthologous
Zm00001d048928	chr4	8258980	8259930	synteny orthologous
Zm00001d048929	chr4	8270901	8271409	annotation variation
Zm00001d026743	chr4	8382207	8382416	annotation variation
Zm00001d048930	chr4	8444753	8446147	synteny orthologous	Component1
Zm00001d048931	chr4	8536568	8538453	non-collinear orthologous
Zm00001d048932	chr4	8540962	8542901	non-collinear orthologous
Zm00001d048936	chr4	9618917	9619330	annotation variation
Zm00001d048937	chr4	9745227	9747622	non-collinear orthologous
Zm00001d026744	chr4	9750378	9750953	presence/absence variation
Zm00001d048939	chr4	9751743	9752306	non-collinear orthologous
Zm00001d048941	chr4	10046857	10048318	annotation variation
Zm00001d048942	chr4	10207633	10208412	annotation variation
Zm00001d048943	chr4	10214627	10217849	synteny orthologous
Zm00001d048944	chr4	10376067	10385318	synteny orthologous
Zm00001d048945	chr4	10445794	10449110	synteny orthologous	Component2
Zm00001d048946	chr4	10450259	10451953	non-collinear orthologous
Zm00001d048947(ZmPRP3)	chr4	10513764	10514291	presence/absence variation
Zm00001d048948	chr4	10532759	10533688	synteny orthologous
Zm00001d048949	chr4	10536338	10537204	synteny orthologous
Zm00001d048950	chr4	10553796	10554681	synteny orthologous
Zm00001d026745	chr4	10555363	10556018	annotation variation
Zm00001d048953	chr4	10603315	10607553	synteny orthologous
Zm00001d048954	chr4	10618189	10622104	synteny orthologous
Zm00001d048956	chr4	10664808	10665419	non-collinear orthologous
Zm00001d048957	chr4	10671837	10673065	synteny orthologous
Zm00001d048958	chr4	10715010	10722500	synteny orthologous
Zm00001d048959	chr4	10754326	10760391	synteny orthologous
Zm00001d048960	chr4	10883172	10884815	synteny orthologous
