# Supplementary material for: Three types of genes underlying the Gametophyte factor1 locus cause unilateral cross incompatibility in maize
Source: Nat Commun. 2022 Aug 3;13:4498. doi: 10.1038/s41467-022-32180-9 (PMC9349285; doi:10.1038/s41467-022-32180-9)
Supplement: Supplementary file 5 — Supplementary Data 2 [file 41467_2022_32180_MOESM5_ESM.xlsx]

## Sheet: Sheet1
Supplementary Data 2 Annotated genes located in the Ga1 locus of SK genome
ID	chromosome	Star	End	Gene Variation
Zm00015a016174	chr4	7806715	7808245	synteny orthologous
Zm00015a016175	chr4	7847264	7847884	synteny orthologous
Zm00015a016176	chr4	7914351	7916580	synteny orthologous
Zm00015a016177	chr4	7917067	7920514	synteny orthologous
Zm00015a016178	chr4	7935134	7940493	synteny orthologous
Zm00015a016179	chr4	7945743	7948002	synteny orthologous
Zm00015a016180	chr4	8065192	8072313	synteny orthologous
Zm00015a016181	chr4	8074659	8076665	synteny orthologous
Zm00015a016182	chr4	8076602	8078623	synteny orthologous
Zm00015a016183	chr4	8084477	8085308	synteny orthologous
Zm00015a016184	chr4	8117661	8118350	annotation variation
Zm00015a016185	chr4	8120830	8122103	annotation variation
Zm00015a016186	chr4	8137236	8138434	annotation variation
Zm00015a016187	chr4	8193224	8198431	synteny orthologous
Zm00015a016188	chr4	8200001	8200725	annotation variation	Component1
Zm00015a016189	chr4	8208929	8221825	non-collinear orthologous
Zm00015a016190	chr4	8268789	8288904	non-collinear orthologous
Zm00015a016191	chr4	8682278	8682656	non-collinear orthologous
Zm00015a016192(ZmPME4-1)	chr4	8716700	8717956	presence/absence variation
Zm00015a016193(ZmPME4-2)	chr4	8745394	8750461	non-collinear orthologous
Zm00015a016194(ZmPME3)	chr4	8754720	8756738	presence/absence variation
Zm00015a016195	chr4	8782661	8782879	presence/absence variation
Zm00015a016196	chr4	8874578	8875169	non-collinear orthologous
Zm00015a016197(ZmPME4-3)	chr4	8901766	8902723	presence/absence variation
Zm00015a016198(ZmGa1P.1)	chr4	8970264	8972049	presence/absence variation
Zm00015a016199(ZmGa1P.2)	chr4	9018657	9020327	presence/absence variation
Zm00015a016200(ZmPME4-4)	chr4	9131676	9132512	presence/absence variation
Zm00015a016201(ZmGa1P.3)	chr4	9327449	9329233	presence/absence variation
Zm00015a016202	chr4	9368946	9369402	annotation variation
Zm00015a016203(ZmPME4-5)	chr4	9372195	9373229	presence/absence variation
Zm00015a016204(ZmPME4-6)	chr4	9415162	9416715	presence/absence variation
Zm00015a016205	chr4	9425092	9425476	non-collinear orthologous
Zm00015a016206(ZmGa1P.4)	chr4	9437314	9438951	presence/absence variation
Zm00015a016207	chr4	9447367	9447751	non-collinear orthologous
Zm00015a016208	chr4	9516531	9517742	presence/absence variation
Zm00015a016209(ZmPME4-7)	chr4	9530966	9531430	presence/absence variation
Zm00015a016210(ZmGa1P.5)	chr4	9867343	9868907	presence/absence variation
Zm00015a016211	chr4	9907607	9908698	presence/absence variation
Zm00015a016212	chr4	9970253	9973341	synteny orthologous
Zm00015a016213	chr4	10003994	10016079	synteny orthologous
Zm00015a016214	chr4	10029299	10030716	synteny orthologous
Zm00015a016215	chr4	10036679	10040752	synteny orthologous	Component2
Zm00015a016216	chr4	10120855	10121450	synteny orthologous
Zm00015a016217	chr4	10131361	10133531	synteny orthologous
Zm00015a016218	chr4	10151885	10153132	synteny orthologous
Zm00015a016219	chr4	10160313	10160719	presence/absence variation
Zm00015a016220	chr4	10194651	10200556	annotation variation
Zm00015a016221	chr4	10200912	10201444	annotation variation
Zm00015a016222	chr4	10207863	10211894	synteny orthologous
Zm00015a016223	chr4	10289485	10293431	synteny orthologous
Zm00015a016224	chr4	10308435	10311017	non-collinear orthologous
Zm00015a016225	chr4	10342978	10344303	synteny orthologous
Zm00015a016226	chr4	10396602	10403110	synteny orthologous
Zm00015a016227	chr4	10427891	10429922	annotation variation
Zm00015a016228	chr4	10434906	10441004	synteny orthologous
Zm00015a016229	chr4	10573586	10575794	synteny orthologous
