# Supplementary material for: Three types of genes underlying the Gametophyte factor1 locus cause unilateral cross incompatibility in maize
Source: Nat Commun. 2022 Aug 3;13:4498. doi: 10.1038/s41467-022-32180-9 (PMC9349285; doi:10.1038/s41467-022-32180-9)
Supplement: Supplementary file 7 — Supplementary Data 4 [file 41467_2022_32180_MOESM7_ESM.xlsx]

## Sheet: Sheet1
Supplementary Data 4 Expression level of B73 and SK annotated gene in silk (TPM)
Material type				Ga1-S						Ga1-M						ga1						Genome
Gene ID	chromosome	start	end	Unpollinated SK	Unpollinated SK	Unpollinated SK	Self-pollinated SK	Self-pollinated SK	Self-pollinated SK	Unpollinated P178	Unpollinated P178	Unpollinated P178	Self-pollinated P178	Self-pollinated P178	Self-pollinated P178	Unpollinated Z58	Unpollinated Z58	Unpollinated Z58	Self-pollinated Z58	Self-pollinated Z58	Self-pollinated Z58
Zm00015a016174	chr4	7806713	7808243	0	0	0	0	0	0	0	0	0	0	0	0	0	0	0	0	0	0	SK
Zm00015a016175	chr4	7847262	7847882	0	0	0	0	0	0	0	0	0.41	0.43	0.43	0	0.51	2.25	0	0.98	0	0	SK
Zm00015a016176	chr4	7914349	7916578	0	0	0.14	0	0	0.15	0	0	0	0.17	0	0	0	0.36	0.18	0	0.38	0.36	SK
Zm00015a016177	chr4	7917065	7920512	0	0	0	0	0	0	0	0	0	0	0	0	0	0	0	0	0	0	SK
Zm00015a016178	chr4	7935132	7940491	34.56	30.14	37.19	34.72	28.45	30.86	22.94	19.38	16.85	21.1	16.35	20.07	20.27	21.63	21.19	21.8	20.11	20.95	SK
Zm00015a016179	chr4	7945741	7948000	4.6	5.68	3.89	4.42	4.3	5.2	1.58	1.95	2.67	3.07	3.52	2.23	5.38	7.92	5.33	4.31	4.81	6.08	SK
Zm00015a016180	chr4	8065190	8072311	0	0	0	0	0.03	0	0	0	0	0.1	0	0.1	0	0.21	0.03	0.04	0.07	0.07	SK
Zm00015a016181	chr4	8074657	8076663	0	0	0	0	0	0	0	0	0	0	0	0	0	0	0	0	0	0	SK
Zm00015a016182	chr4	8076600	8078621	0	0	0.4	0	0.23	0.5	0	0.31	0.09	0.76	0.1	0	0.45	0.4	0.4	0	0.85	0	SK
Zm00015a016183	chr4	8084475	8085306	0	0	0	0	0	0	0.4	0	0	0	0.82	0.48	0	0	0	0	0	0	SK
Zm00015a016184	chr4	8117659	8118348	0	0	0	0	0	0	0	0	0	0	0	0	0	0	0	0	0	0	SK
Zm00015a016185	chr4	8120828	8122101	0	0	0	0	0	0	0	0	0	0	0	0	0	0	0	0	0	0	SK
Zm00015a016186	chr4	8137234	8138432	0	0	0	0	0	0	0	0	0	0	0	0	0	0	0	0	0	0	SK
Zm00015a016187	chr4	8193222	8198429	1.36	1.38	2.05	1.36	1.36	1.84	3.48	2.83	3.1	2.5	4.56	2.68	1.98	2.88	2.23	3.08	1.77	1.65	SK
Zm00015a016188	chr4	8199999	8200723	0	0	0	0	0	0	0	0	0	0	0	0	0	0	0	0	0	0	SK
Zm00015a016189	chr4	8208927	8221823	0	0	0	0	0	0	0	0	0	0	0	0	0	0	0	0	0	0	SK
Zm00015a016190	chr4	8268787	8288902	0	0	0	0	0	0	0	0	0	0	0	0	0	0	0	0	0	0	SK
Zm00015a016191	chr4	8682276	8682654	0	0	0	0	0	0	0	0	0	0	0	0	0	0	0	0	0	0	SK
Zm00015a016192	chr4	8716698	8717954	0	0	0	0	0	0	0	0	0	0	0	0	0	0	0	0	0	0	SK
Zm00015a016193	chr4	8745392	8750459	0.04	0	0	0.04	0.04	0.04	0.1	0	0.1	0.15	0	0	0.48	0.28	0.21	0.52	0.39	0.39	SK
Zm00015a016194	chr4	8754718	8756736	1509.82	1611.91	1517.2	1518.14	1896.18	1550.12	1861.13	2800.29	2466.27	2049.07	2187.44	2601.14	0	0.35	0.48	57.59	2.15	0.08	SK
Zm00015a016195	chr4	8782659	8782877	0	0	0	0	0	0	0	0	0	0	0	0	0	0	0	0	0	0	SK
Zm00015a016196	chr4	8874576	8875167	0	0	0	0	0	0	0	0	0	0	0	0	0	0	0	0	0	0	SK
Zm00015a016197	chr4	8901764	8902721	0.02	0	0	0	0	0	0	0	0	0	0	0	0	0	0.21	0	0	0	SK
Zm00015a016198	chr4	8970262	8972047	0.67	0.77	1.44	0	0	0	0	0	0	3.04	1.34	2.76	4.34	4.67	19.19	0.76	1.43	1.92	SK
Zm00015a016199	chr4	9018655	9020325	0.82	0.27	0.85	0	0	0	0	0	0	3.43	0.62	2.19	5.32	5.49	19.21	0.28	1.32	1.04	SK
Zm00015a016200	chr4	9131674	9132510	0	0	0	0	0	0	0	0	0	0	0	0	0	0	0	0	0	0	SK
Zm00015a016201	chr4	9327447	9329231	0.4	0.36	0.53	0	0.06	0	0	0	0	3.2	1.83	2.7	3.54	3.59	15.7	0.29	1.48	1.47	SK
Zm00015a016202	chr4	9368944	9369400	0	0	0	0	0	0	0	0	0	0	0	0	0	0	0	0	0	0.31	SK
Zm00015a016203	chr4	9372193	9373227	0	0	0	0	0	0	0	0	0	0	0	0	0	0	0	0	0	0	SK
Zm00015a016204	chr4	9415160	9416713	0	0	0	0	0	0	0	0	0	0	0.34	0	0	0	0	0	0	0	SK
Zm00015a016205	chr4	9425090	9425474	0	0	0	0	0	0	0	0	0	0	0	0	0	0	0	0	0	0	SK
Zm00015a016206	chr4	9437312	9438949	0.37	0.45	0.43	0	0	0	0	0	0	3	1.14	2.33	3.83	3.14	17.18	0.53	1.31	1.94	SK
Zm00015a016207	chr4	9447365	9447749	0	0	0	0	0	0	0	0	0	0	0	0	0	0	0	0	0	0	SK
Zm00015a016208	chr4	9516529	9517740	0	0	0	0	0	0	0	0	0	0	0	0	0	0	0	0	0	0	SK
Zm00015a016209	chr4	9530964	9531428	0	0	0	0	0	0	0	0	0	0	0	0	0	0	0	0	0	0	SK
Zm00015a016210	chr4	9867341	9868905	0.36	0.11	0.14	0	0.18	0	0	0	0	1.7	1.08	1.38	3.07	1.56	8.23	0.44	1.14	0.83	SK
Zm00015a016211	chr4	9907605	9908696	0	0	0	0	0	0	0	0	0	0	0	0	0	0	0	0	0	0	SK
Zm00015a016212	chr4	9970251	9973339	9.59	9	6.33	6.83	7.98	9.65	8.97	9.97	10.25	8.98	9.71	14.1	2.96	3.13	1.67	2.57	2.64	2.57	SK
Zm00015a016213	chr4	10003992	10016077	7.84	7.02	7.06	8.13	11.71	12.82	5.37	3.69	5.16	4.41	5.02	4.76	4.11	4.19	4.73	3.2	3.25	4.45	SK
Zm00015a016214	chr4	10029297	10030714	0	0	0	0	0	0	0	0	0	0	0	0	0	0	0	0	0	0	SK
Zm00015a016215	chr4	10036677	10040750	40.58	45.44	49.25	37.53	59.43	40.89	1.33	2.39	1.2	1.77	3.47	3.8	0.78	2.27	1.22	1.83	0.91	1.61	SK
Zm00015a016216	chr4	10120853	10121448	0	0	0	0.45	0	0	5.64	19.35	17.56	9.97	14.43	15.71	39.96	56.69	38.57	28.93	24.04	21.69	SK
Zm00015a016217	chr4	10131359	10133529	69.63	111.27	87.44	68.19	49.16	83.56	2.31	4.57	4.4	10.81	13.92	7.13	61.45	65.57	58.81	30.93	26.59	29.52	SK
Zm00015a016218	chr4	10151883	10153130	313	485.96	375	324.74	355.85	351.28	39	62.88	59.73	113.93	139.25	89.14	605.92	750.55	661.6	402.4	360.69	422.34	SK
Zm00015a016219	chr4	10160311	10160717	0	0	1.27	3.77	4.01	0	0	0	0	0	0	0	0	0	4.36	0	1.58	0	SK
Zm00015a016220	chr4	10194649	10200554	0.02	0.05	0.09	0.03	0.04	0.05	0.61	0.6	0.53	0.38	0.58	0.36	2.59	1.93	1.28	1.97	2.5	2.78	SK
Zm00015a016221	chr4	10200910	10201442	0	0	0	0	0.56	0	0	0	0	0	0	0	0.88	0	0	0	0	1.55	SK
Zm00015a016222	chr4	10207861	10211892	252.96	262.22	239.99	206.15	251.45	246.3	33.26	33.98	30.48	44.29	34.45	45.26	68.06	90.01	77.38	57.27	67.81	78.47	SK
Zm00015a016223	chr4	10289483	10293429	72.38	65.32	67.19	62.14	74.69	70.83	89.1	84.5	73.72	84.93	75.32	98.59	74.8	79.42	83.98	79.33	78.18	72.06	SK
Zm00015a016224	chr4	10308433	10311015	8.42	5.37	8.82	8.12	7.56	7.64	0.05	0.14	0	0	0	0	0	0.06	0	0	0	0	SK
Zm00015a016225	chr4	10342976	10344301	171.8	171.97	175.23	162.14	139.58	144.65	131.45	147.01	137.77	135.6	119.19	146.62	12.62	8.02	10.26	11.77	8.16	4.69	SK
Zm00015a016226	chr4	10396600	10403108	1.5	0.77	1.59	1.58	1.05	1.33	5.55	2.29	1.88	3.94	2.89	2.07	1.02	1.26	1.54	1.47	0.92	2.15	SK
Zm00015a016227	chr4	10427889	10429920	1.86	1.39	2.04	1.54	1.18	2.38	0.05	0	0	0	0	0	0	0	0	0	0	0	SK
Zm00015a016228	chr4	10434904	10441002	148.05	179.34	134.56	147.02	190.51	169.36	96.19	107.68	103.38	99.54	110.59	116.08	100.6	105.4	91.81	97.44	98.59	93.21	SK
Zm00015a016229	chr4	10573584	10575792	3.29	4.3	3.28	4.09	4.12	2.75	1.39	2.3	2.88	2.75	3.34	2.99	8.07	21.61	14.29	15.39	14.82	19.82	SK
Zm00001d026741	4	7953333	7953917	0	0	0	0	0	0	0	0	0	0	0	0	0	0	0	0	0	0	B73
Zm00001d048919	4	7977091	7977939	0	0	0	0	0	0	0	0	0	0	0	0	0	0	0	0	0	0	B73
Zm00001d048920	4	7985199	7985836	0	0	0	0	0	0	0	0	0.29	0.31	0.62	0	0.36	1.91	0	0.71	0	0.34	B73
Zm00001d048921	4	8053788	8054396	0	0	0	0	0	0	0	0	0	0	0	0	0	0	0	0	0	0	B73
Zm00001d048922	4	8056022	8057739	0	0	0	0	0	0	0	0	0	0	0	0	0	0	0	0	0	0	B73
Zm00001d048923	4	8097437	8102524	0	0	0.08	0	0	0	0	0	0	0.08	0	0	0.1	0.44	0.17	0.75	0.46	0.36	B73
Zm00001d048924	4	8107106	8111257	28.69	23.41	29.34	24.55	24.9	25.47	21.41	17.31	13.61	19.27	14.4	18.88	14.59	15.34	15.96	17.03	17.79	18.31	B73
Zm00001d048925	4	8119414	8120922	3.83	4.84	2.6	3.86	4.01	4.41	1.05	1.52	2.49	2.82	3.44	1.99	4.87	8.58	4.85	5.06	5.34	6.36	B73
Zm00001d026742	4	8163562	8169940	0.41	0.09	0.28	0.1	0.18	0.48	0.13	0.08	0.12	0.28	0.09	0.13	0.04	0.05	0.07	0.05	0.13	0.08	B73
Zm00001d048926	4	8239499	8247021	0	0	0	0	0.03	0	0	0	0	0.11	0	0.1	0	0.17	0.04	0.04	0.07	0.08	B73
Zm00001d048927	4	8251024	8253227	0.28	0.11	0.69	0.74	0.29	0.3	0.55	0.38	0.72	0.76	1.53	0.92	0.27	0.19	0.44	0.34	0.46	0.19	B73
Zm00001d048928	4	8258980	8259930	0	0	0	0	0	0	1.7	1.69	3.96	2	5.33	1.84	0	0	0	0.23	0	0	B73
Zm00001d048929	4	8270901	8271409	0	0	0	0	0	0	2.24	1.57	0	1.49	2.18	3.59	0	0	0	0	0	0	B73
Zm00001d026743	4	8382207	8382416	0	0	0	0	0	0	0	0	0	0	0	0	0	0	0	0	0	0	B73
Zm00001d048930	4	8444753	8446147	0.54	0.62	0.49	0.79	0.97	0.9	0.9	1.08	1.46	0.93	1.49	1.24	0.29	1.27	0.93	0.43	0.42	0	B73
Zm00001d048931	4	8536568	8538453	0	0	0	0	0	0	0	0	0	0	0	0	0	0	0	0	0	0	B73
Zm00001d048932	4	8540962	8542901	0	0	0	0	0	0	0	0	0	0	0	0	0	0	0	0	0	0	B73
Zm00001d048936	4	9618917	9619330	0.64	0.59	0	0	0	0	0	0	0	3.87	1.26	0.91	5.16	5.61	11.45	0	2.91	0.67	B73
Zm00001d048937	4	9745227	9747622	0	0	0	0	0	0	0	0	0	0	0	0	0	0	0	0	0	0	B73
Zm00001d026744	4	9750378	9750953	0	0	0	0	0	0	0	0	0	0	0	0	0	0	0	0	0	0	B73
Zm00001d048939	4	9751743	9752306	0	0	0	0	0	0.28	3.34	1.47	0.5	6.54	0.54	1.6	0	0	0.29	0.93	0.31	2.35	B73
Zm00001d048941	4	10046857	10048318	0	0	0	0	0	0	0	0	0	0	0	0	0	0	0	0	0	0	B73
Zm00001d048942	4	10207633	10208412	0	0	0	0	0	0	0	0	0	0	0	0	0	0	0	0	0	0	B73
Zm00001d048943	4	10214627	10217849	5.49	5.91	3.91	4.05	4.37	6.62	4.09	5.02	6.3	4.07	5.33	6.62	2.85	2.47	1.98	2.53	2.76	3.19	B73
Zm00001d048944	4	10376067	10385318	7.65	6.54	6.78	7.75	11.39	12.49	4.57	3.2	4.13	3.59	3.58	3.84	3.28	3.63	4.2	2.59	3.03	4.2	B73
Zm00001d048945	4	10445794	10449110	34.52	36.6	41.81	29.3	52.21	34.07	0.9	1.48	0.86	1.01	2.34	2.18	0.64	1.87	0.92	1.69	0.83	1.32	B73
Zm00001d048946	4	10450259	10451953	0	0	0	0	0	0	0	0	0	0	0	0	0	0	0	0	0	0.14	B73
Zm00001d048947	4	10513764	10514291	0	0	0	0	0	0	229.89	598.87	301.2	398.28	492.12	396.87	515.35	675.12	349.01	345.95	283.69	239.89	B73
Zm00001d048948	4	10532759	10533688	0	0	0	0.13	0	0	0	0	0.26	0.14	0.28	0	10.02	9.07	9.72	5.65	3.02	4.02	B73
Zm00001d048949	4	10536338	10537204	51.27	100.62	68.86	58.36	43.33	73.32	45.59	61.43	66.81	150.7	189.11	111.15	498.26	647.53	587	346.25	294.94	371.84	B73
Zm00001d048950	4	10553796	10554681	259.31	436.74	310.04	288.75	318.43	321.2	88.14	138.91	119.03	260.73	242.49	212.98	1153.36	1258.29	1173.33	679.44	768.27	909.26	B73
Zm00001d026745	4	10555363	10556018	1.36	1.27	0.84	1.94	2.08	4.07	0	0	0	0	0	0	0.32	0.86	0.59	0	0.31	1.2	B73
Zm00001d048953	4	10603315	10607553	258.89	267.09	239.51	209.53	253	246.71	28.51	28.82	25.34	37.27	28.72	38.7	56.66	74.71	65.13	47.96	56.81	65.9	B73
Zm00001d048954	4	10618189	10622104	70.16	62.72	63.51	60.02	72.39	67.5	72.55	67.82	57.81	68.53	59.13	78.93	58.72	62.35	66.99	63.08	63.03	58.32	B73
Zm00001d048956	4	10664808	10665419	0	0	0	0	0.22	0	0	0	0	0	0	0	0	0	0	0	0	0.49	B73
Zm00001d048957	4	10671837	10673065	28.13	24.06	26.34	29.2	24.06	20.88	0.79	1.1	0.47	1.53	1.65	0.27	6.21	5.65	6.07	4.81	2.73	6.69	B73
Zm00001d048958	4	10715010	10722500	1.26	0.81	1.5	1.64	1.06	1.35	5.21	2.08	1.82	3.65	2.55	1.82	0.92	1.12	1.27	1.28	0.84	1.85	B73
Zm00001d048959	4	10754326	10760391	107.93	134.09	96.93	115.74	143.68	120.54	57.14	62.62	62.66	56.47	63.25	62.69	59.52	59.57	50.53	58.67	57.11	54.2	B73
Zm00001d048960	4	10883172	10884815	2.66	3.16	2.73	3.2	3.75	2.55	1.52	2.46	2.95	2.89	3.44	3.2	8.51	21.9	14.94	15.79	15.53	20.85	B73
