# Supplementary material for: Three types of genes underlying the Gametophyte factor1 locus cause unilateral cross incompatibility in maize
Source: Nat Commun. 2022 Aug 3;13:4498. doi: 10.1038/s41467-022-32180-9 (PMC9349285; doi:10.1038/s41467-022-32180-9)
Supplement: Supplementary file 8 — Supplementary Data 5 [file 41467_2022_32180_MOESM8_ESM.xlsx]

## Sheet: Supplementary Data 5
Supplementary Data 5. 70 materials from the AMP for quantitative RT-PCR of ZmPME3 and ZmPRP3
ID	Accession from AMP	Phenotype	ZmPME3 haplotype	ZmPME3 Relative expression	ZmPRP3 Relative expression
1	SK	Ga1-S	Hap1	0.61132	1.3752e-05
2	CML122	Ga1-S	Hap1	0.634342	7.47238e-06
3	CML51	Ga1-S	Hap1	0.790041	1.14048e-05
4	CML170	Ga1-S	Hap1	0.806642	3.39397e-05
5	CIMBL69	Ga1-S	Hap1	0.858565	1.49103e-05
6	CIMBL124	Ga1-S	Hap1	1.93634	2.82772e-05
7	CIMBL106	Ga1-M	barely expressed	2.68138e-05	0.00469932
8	CIMBL21	Ga1-M	barely expressed	3.67134e-05	0.00659993
9	DSB	Ga1-M	barely expressed	5.12058e-05	0.000463011
10	303WX	Ga1-M	barely expressed	7.51431e-05	0.0567199
11	D047	Ga1-M	barely expressed	0.000112328	0.0130482
12	04K5702	Ga1-M	barely expressed	0.000155586	0.0160643
13	5311	Ga1-M	barely expressed	0.000194672	0.0227183
14	CML423	Ga1-M	barely expressed	0.000757395	0.0386515
15	CIMBL28	Ga1-M	barely expressed	0.000782295	0.0150579
16	CML50	Ga1-M	barely expressed	0.000852114	0.000129628
17	MN	Ga1-M	barely expressed	0.000930311	0.013697
18	647	Ga1-M	barely expressed	0.00121065	0.000938948
19	CML286	Ga1-M	barely expressed	0.00176433	0.0008269
20	CIMBL123	Ga1-M	barely expressed	0.00382586	0.0125167
21	GEMS43	Ga1-M	barely expressed	0.00385247	0.00408155
22	CML470	Ga1-M	barely expressed	0.00386138	0.037856
23	CIMBL83	Ga1-M	barely expressed	0.00852944	0.0125457
24	Dan599	Ga1-M	Hap3	0.288505	0.00937694
25	P178	Ga1-M	Hap3	0.408951	0.00704102
26	501	Ga1-M	Hap3	0.97041	0.016364
27	ZB648	Ga1-M	Hap3	1.89649	0.0326524
28	CML454	Ga1-M	Hap2	0.0774817	0.00474295
29	CIMBL23	Ga1-M	Hap2	0.0940779	0.0122875
30	CIMBL87	Ga1-M	Hap2	0.141284	0.00914163
31	GEMS42	Ga1-M	Hap2	0.144252	0.0001435
32	CIMBL41	Ga1-M	Hap2	0.182167	0.00389724
33	CIMBL92	Ga1-M	Hap2	0.213159	0.0124016
34	CML426	Ga1-M	Hap2	0.219658	0.0190597
35	CIMBL86	Ga1-M	Hap2	0.239263	0.0121744
36	SW1611	Ga1-M	Hap2	0.281915	0.0534129
37	CIMBL61	ga1	barely expressed	9.31555e-05	0.00240458
38	C01	ga1	barely expressed	9.55534e-05	0.00108607
39	BZN	ga1	barely expressed	9.31555e-05	0.0187539
40	Zheng58	ga1	barely expressed	9.93813e-05	0.000453482
41	GEMS9	ga1	barely expressed	6.26063e-05	0.00401607
42	GEMS31	ga1	barely expressed	0.000119282	0.0149539
43	A619	ga1	barely expressed	0.000460876	0.106088
44	Si273	ga1	barely expressed	0.000243015	0.0960547
45	H21	ga1	barely expressed	8.79271e-05	0.0395549
46	Dan598	ga1	barely expressed	5.30116e-05	0.0134151
47	IRF314	ga1	barely expressed	4.27613e-05	0.00167689
48	HYS	ga1	barely expressed	0.000301268	0.0421984
49	Chang7-2	ga1	barely expressed	3.52179e-05	0.0108462
50	CIMBL44	ga1	barely expressed	6.55672e-05	0.0255005
51	CIMBL56	ga1	barely expressed	5.85488e-05	0.000466231
52	CML325	ga1	barely expressed	3.66287e-05	0.00176026
53	CML422	ga1	barely expressed	0.000160701	0.000270266
54	150	ga1	barely expressed	0.000128733	0.0276483
55	Yu87-1	ga1	barely expressed	5.22817e-05	0.000146854
56	177	ga1	barely expressed	4.51995e-05	0.00433426
57	GEMS6	ga1	barely expressed	3.22576e-05	0.00278778
58	Liao5262	ga1	barely expressed	4.83318e-05	0.0082962
59	Dong46	ga1	barely expressed	0.000255687	0.0115711
60	05W002	ga1	barely expressed	4.7998e-05	0.00111403
61	Si444	ga1	barely expressed	0.000192436	0.0906636
62	TY10	ga1	barely expressed	2.76314e-05	0.0127797
63	GEMS29	ga1	barely expressed	2.75676e-05	0.00393342
64	GEMS25	ga1	barely expressed	0.00048603	0.0129581
65	ZZ03	ga1	barely expressed	1.80205e-05	0.00684848
66	GEMS35	ga1	barely expressed	4.75564e-05	0.00362786
67	LK11	ga1	barely expressed	4.03613e-05	0.00691207
68	CIMBL89	ga1	barely expressed	2.28096e-05	0.00392434
69	CIMBL1	ga1	barely expressed	2.02273e-05	0.00379066
70	CIMBL154	ga1	barely expressed	0.000102886	0.000631032
