# Supplementary material for: Three types of genes underlying the Gametophyte factor1 locus cause unilateral cross incompatibility in maize
Source: Nat Commun. 2022 Aug 3;13:4498. doi: 10.1038/s41467-022-32180-9 (PMC9349285; doi:10.1038/s41467-022-32180-9)
Supplement: Supplementary file 9 — Supplementary Data 6 [file 41467_2022_32180_MOESM9_ESM.xlsx]

## Sheet: sheet
Supplementary Data 6 Mapped reads count of ZmPMEs-m, ZmPME3, ZmPRP3 in parviglumis, mexicana,landrace and the AMP
Re-sequencing ID	AMP accesion	Genotype	Average depth	Zm00015a016198 (ZmGa1P.1)	Zm00015a016199 (ZmGa1P.2)	Zm00015a016201 (ZmGa1P.3)	Zm00015a016206 (ZmGa1P.4)	Zm00015a016210 (ZmGa1P.5)	Zm00001d048947 (ZmPRP3)
Q106	CIMBL124	Ga1-S	17.1379	516	503	571	397	250	2
Q110	CIMBL69	Ga1-S	25.0224	656	567	715	420	297	2
Q130	CML122	Ga1-S	27.2698	698	618	806	450	361	4
Q191	CIMBL66	Ga1-S	22.3467	525	393	494	342	267	4
Q217	CML121	Ga1-S	23.5176	625	445	646	402	289	2
Q417	SK	Ga1-S	22.8492	556	515	500	350	240	3
Q70	CML51	Ga1-S	21.8003	480	463	546	280	229	0
Q1	CIMBL32	Ga1-M	21.7127	476	480	533	355	251	105
Q103	CML415	Ga1-M	25.0478	747	567	676	412	288	123
Q105	CIMBL70	Ga1-M	21.5469	524	480	559	323	252	3
Q107	CIMBL68	Ga1-M	22.2045	374	296	324	211	252	95
Q111	CIMBL23	Ga1-M	19.3422	308	253	308	133	474	82
Q116	CML327	Ga1-M	22.9009	554	471	592	380	276	3
Q121	CIMBL108	Ga1-M	20.2439	273	274	255	173	188	89
Q128	CIMBL157	Ga1-M	20.768	305	269	273	206	522	94
Q134	CML32	Ga1-M	22.1743	575	499	628	393	280	129
Q139	P138	Ga1-M	21.8706	520	439	546	323	230	5
Q142	CIMBL16	Ga1-M	24.6504	678	498	709	365	284	88
Q144	CML163	Ga1-M	20.9785	308	264	352	200	487	75
Q156	CIMBL127	Ga1-M	18.77	256	234	276	148	394	99
Q158	CML364	Ga1-M	21.9304	341	257	313	208	258	108
Q159	CIMBL26	Ga1-M	21.2008	316	234	309	202	251	85
Q160	CIMBL38	Ga1-M	21.5403	527	423	588	334	231	76
Q161	CIMBL128	Ga1-M	17.8245	477	381	459	263	222	143
Q162	CML40	Ga1-M	21.359	300	272	319	175	233	99
Q163	CML338	Ga1-M	24.2379	573	461	646	367	234	126
Q167	CIMBL104	Ga1-M	23.5941	293	262	390	180	733	77
Q169	CIMBL141	Ga1-M	20.95	470	417	499	256	347	94
Q176	CIMBL151	Ga1-M	18.9292	422	417	502	231	264	4
Q178	CML114	Ga1-M	20.6614	490	434	540	273	262	78
Q18	CML170	Ga1-M	22.3419	322	280	330	183	210	86
Q181	CIMBL30	Ga1-M	20.2157	513	433	563	326	220	94
Q184	CIMBL86	Ga1-M	20.4433	262	248	275	136	407	98
Q185	647	Ga1-M	18.7215	236	197	279	164	207	100
Q192	CML50	Ga1-M	24.217	664	556	655	387	298	2
Q200	CML479	Ga1-M	30.1763	397	371	504	227	358	140
Q202	CIMBL22	Ga1-M	27.3794	359	269	364	232	551	127
Q211	CIMBL115	Ga1-M	27.5648	323	312	316	169	467	95
Q216	CIMBL57	Ga1-M	20.7802	209	198	276	134	369	90
Q220	CIMBL27	Ga1-M	20.3795	277	201	300	202	287	88
Q224	CIMBL37	Ga1-M	20.3859	545	458	501	290	258	110
Q225	CIMBL28	Ga1-M	19.9074	252	223	245	151	240	67
Q23	CIMBL41	Ga1-M	22.7131	238	218	349	158	493	109
Q232	CIMBL42	Ga1-M	20.0082	506	412	535	339	216	74
Q235	CIMBL5	Ga1-M	24.493	297	294	316	178	490	113
Q236	CIMBL133	Ga1-M	19.8464	277	227	301	175	186	84
Q237	CIMBL148	Ga1-M	19.8608	268	209	291	166	463	82
Q24	CIMBL99	Ga1-M	25.8844	325	267	419	244	615	102
Q241	CIMBL92	Ga1-M	21.7027	327	220	321	182	453	63
Q243	CIMBL83	Ga1-M	34.59	536	384	507	297	758	139
Q245	CIMBL67	Ga1-M	24.4951	518	528	585	319	353	107
Q246	P178	Ga1-M	33.4075	777	715	877	542	365	134
Q247	CIMBL113	Ga1-M	27.5656	335	376	426	194	439	139
Q25	CML286	Ga1-M	24.7019	321	246	347	167	233	95
Q253	CIMBL65	Ga1-M	20.3845	458	409	528	305	249	74
Q256	CIMBL87	Ga1-M	20.0426	261	192	271	195	401	79
Q26	CIMBL21	Ga1-M	25.2582	681	474	627	410	269	107
Q299	DSB	Ga1-M	21.9058	351	258	322	217	228	70
Q30	CML169	Ga1-M	27.3735	606	524	580	457	254	141
Q307	268	Ga1-M	21.3652	561	529	542	351	218	95
Q311	D047	Ga1-M	25.2481	256	315	407	192	306	73
Q326	MN	Ga1-M	18.5494	329	198	296	177	185	81
Q345	5311	Ga1-M	18.4202	274	222	255	150	234	73
Q349	GEMS43	Ga1-M	19.8637	448	431	528	202	309	81
Q35	CIMBL123	Ga1-M	25.6901	569	516	629	272	374	119
Q36	CML480	Ga1-M	21.5827	535	480	538	372	218	2
Q397	303WX	Ga1-M	25.5387	392	271	381	197	357	93
Q40	CML360	Ga1-M	22.2556	559	433	615	354	235	3
Q412	BGY	Ga1-M	20.6926	304	209	280	163	184	22
Q419	GEMS42	Ga1-M	20.4992	272	208	328	152	323	1
Q43	CML426	Ga1-M	25.3652	368	486	594	391	323	212
Q454	18-599	Ga1-M	23.8266	601	457	547	357	269	82
Q458	ZB648	Ga1-M	18.7645	483	411	555	299	268	53
Q462	501	Ga1-M	16.8968	436	293	483	289	174	53
Q48	CML361	Ga1-M	24.2997	337	294	323	178	474	102
Q513	04K5702	Ga1-M	18.8157	297	195	275	180	224	83
Q52	Dan599	Ga1-M	24.9298	632	471	651	397	309	92
Q527	NMJT	Ga1-M	21.6452	315	255	283	179	252	98
Q59	CML470	Ga1-M	26.2829	450	631	715	463	296	126
Q61	CML118	Ga1-M	20.1338	265	280	263	155	230	80
Q64	CIMBL150	Ga1-M	24.9683	315	307	390	275	549	72
Q65	CIMBL25	Ga1-M	25.7829	374	379	338	202	276	91
Q66	CIMBL11	Ga1-M	28.1145	749	649	781	400	351	2
Q75	CML285	Ga1-M	27.9821	668	573	757	364	429	105
Q81	CIMBL60	Ga1-M	22.8188	282	253	254	138	392	104
Q88	SW1611	Ga1-M	21.8365	233	219	290	169	415	92
Q93	CIMBL106	Ga1-M	20.266	244	227	380	191	415	132
Q97	CML454	Ga1-M	22.2317	335	279	294	190	514	66
Q99	CML423	Ga1-M	28.474	399	265	433	226	336	117
Q100	CIMBL7	ga1	24.6823	23	30	15	22	34	148
Q101	CIMBL45	ga1	17.7765	20	34	11	14	18	124
Q102	Zheng58	ga1	24.3704	24	26	15	14	41	101
NA	KN5585	ga1	29.2725	26	43	15	26	38	127
Q104	CIMBL46	ga1	20.2605	13	40	15	11	30	107
Q109	CML324	ga1	23.6825	55	68	39	48	71	99
Q10	CIMBL89	ga1	30.6007	79	75	40	68	93	111
Q112	CIMBL71	ga1	19.7816	14	33	12	9	31	88
Q115	CML31	ga1	23.6405	58	62	55	63	50	95
Q117	CIMBL145	ga1	27.3113	16	41	28	30	36	106
Q118	CIMBL48	ga1	23.2948	29	35	10	15	40	109
Q119	CML171	ga1	21.6828	22	41	30	24	36	98
Q11	CML326	ga1	23.6769	14	54	15	10	28	121
Q120	CIMBL2	ga1	18.8675	22	40	12	21	22	94
Q122	CML287	ga1	18.2328	32	53	24	21	57	51
Q123	CIMBL75	ga1	20.2898	27	26	10	13	28	90
Q124	CML225	ga1	15.4384	11	27	11	10	19	75
Q125	CML27	ga1	20.9826	22	27	4	17	40	95
Q126	CIMBL52	ga1	22.8158	27	30	26	25	28	6
Q129	CIMBL142	ga1	20.5363	12	30	16	15	12	71
Q131	CIMBL136	ga1	22.5604	28	23	13	29	23	106
Q132	CIMBL3	ga1	16.9261	29	23	15	21	10	74
Q133	CIMBL130	ga1	21.6423	27	29	20	25	46	98
Q135	CIMBL4	ga1	18.8611	29	36	18	16	22	91
Q136	CIMBL39	ga1	17.1723	32	45	18	26	51	91
Q137	CIMBL15	ga1	20.7771	12	28	26	13	16	87
Q138	CIMBL155	ga1	21.5965	42	53	31	45	51	141
Q140	CML497	ga1	21.1453	13	33	15	23	13	117
Q141	CML189	ga1	24.3497	32	45	20	28	33	79
Q143	CIMBL51	ga1	21.5114	23	29	19	10	21	115
Q145	CIMBL146	ga1	18.2325	10	23	15	13	33	100
Q146	CML486	ga1	26.2071	19	50	17	29	21	92
Q14	CIMBL40	ga1	29.8198	33	30	35	12	52	131
Q152	Shen137	ga1	17.5517	18	24	14	16	21	141
Q155	CML172	ga1	23.3574	25	39	14	17	31	72
Q15	CIMBL44	ga1	30.6772	43	43	24	17	35	99
Q164	CIMBL74	ga1	20.8038	24	26	14	13	16	117
Q166	CIMBL120	ga1	24.4585	19	34	14	21	26	112
Q16	CML192	ga1	25.6224	31	29	26	29	15	134
Q171	CIMBL79	ga1	22.5043	24	37	25	23	27	78
Q172	CIMBL112	ga1	22.4577	14	29	14	14	19	132
Q173	CIMBL76	ga1	16.7047	27	21	11	12	21	90
Q174	CML431	ga1	21.1988	27	43	12	25	24	93
Q177	SC55	ga1	22.8055	44	70	37	55	43	70
Q179	CIMBL129	ga1	21.4318	6	7	6	2	5	115
Q17	CIMBL152	ga1	25.0028	32	23	29	7	17	106
Q180	CIMBL138	ga1	19.6578	18	28	14	7	21	121
Q182	CIMBL6	ga1	20.1552	23	23	20	13	15	112
Q186	CIMBL81	ga1	23.2807	32	37	12	27	21	146
Q187	CIMBL97	ga1	23.9783	22	70	24	23	31	117
Q193	CIMBL19	ga1	20.8016	32	25	23	23	34	81
Q194	CIMBL93	ga1	19.3381	17	23	23	14	14	98
Q195	CIMBL117	ga1	19.272	36	23	20	21	20	111
Q197	CML323	ga1	24.3641	26	33	16	27	29	143
Q201	CIMBL147	ga1	19.5986	41	28	11	19	23	110
Q203	CIMBL13	ga1	20.1295	20	27	12	15	18	50
Q205	CML422	ga1	21.4527	33	38	18	15	17	60
Q206	B11	ga1	24.6787	26	39	21	19	22	86
Q207	CIMBL78	ga1	26.6196	26	52	22	13	28	95
Q209	CIMBL47	ga1	21.8831	15	39	16	18	12	117
Q210	CML465	ga1	23.7183	18	47	24	21	51	98
Q219	CIMBL102	ga1	23.3357	40	20	31	32	26	124
Q21	CIMBL1	ga1	27.3417	23	26	28	29	37	92
Q221	CML433	ga1	22.4468	19	28	15	27	32	79
Q227	CIMBL140	ga1	18.4336	19	45	15	16	19	110
Q228	CIMBL135	ga1	19.9553	32	34	22	23	30	89
Q22	CIMBL85	ga1	25.9156	30	34	16	27	17	60
Q233	Qi319	ga1	21.701	17	21	25	26	24	59
Q234	CIMBL8	ga1	20.4814	29	32	18	23	35	69
Q242	CML290	ga1	28.8731	47	45	43	15	24	95
Q244	CIMBL101	ga1	20.2899	18	24	21	17	29	95
Q248	CIMBL62	ga1	20.1001	32	68	36	48	60	71
Q249	CIMBL137	ga1	19.7026	12	16	13	20	17	82
Q250	BK	ga1	27.4625	27	52	29	19	42	91
Q252	CIMBL24	ga1	24.9537	26	41	21	18	42	171
Q258	DH3732	ga1	24.6692	22	36	18	15	27	82
Q259	Gy386	ga1	23.6566	25	33	19	26	20	91
Q260	150	ga1	20.4215	25	20	11	10	25	114
Q261	BZN	ga1	21.8166	30	42	25	19	21	84
Q263	Dong237	ga1	21.6782	33	40	34	12	44	91
Q264	Sy3073	ga1	24.2564	17	39	22	26	34	86
Q265	TY3	ga1	28.1567	29	24	15	18	30	88
Q266	Dan4245	ga1	24.2506	23	34	32	19	32	90
Q267	Sy1039	ga1	27.2734	13	29	30	20	34	125
Q268	Yu87-1	ga1	21.7467	30	25	23	23	26	116
Q269	XZ698	ga1	24.2239	31	40	23	22	30	82
Q270	Gy237	ga1	22.3571	31	22	6	11	28	103
Q271	Gy798	ga1	20.7	15	36	12	16	40	96
Q272	Ye8001	ga1	21.5295	48	55	40	55	76	87
Q273	Gy462	ga1	17.9709	20	26	14	18	25	70
Q274	L3180	ga1	23.0004	22	20	19	14	43	92
Q275	IRF314	ga1	21.4237	42	77	40	33	57	90
Q276	TY11	ga1	20.3198	25	37	22	23	17	80
Q279	GEMS9	ga1	23.863	10	30	10	17	43	74
Q280	Sy1032	ga1	20.9895	23	25	6	17	31	78
Q283	GEMS41	ga1	20.3505	17	27	23	24	31	117
Q284	HYS	ga1	25.1779	22	47	25	26	58	66
Q285	LY042	ga1	20.2926	46	49	33	45	57	88
Q286	TY9	ga1	20.1261	14	35	15	11	20	91
Q287	By843	ga1	23.7002	28	38	15	18	29	74
Q288	GEMS31	ga1	22.8801	44	20	23	17	28	87
Q289	Gy923	ga1	22.781	21	40	14	19	18	91
Q28	CIMBL49	ga1	29.6008	28	63	42	29	27	74
Q290	TY6	ga1	24.7869	36	33	15	14	33	83
Q291	384-2	ga1	28.0227	45	47	29	37	48	90
Q292	Dan340	ga1	27.0035	46	39	33	13	30	100
Q293	CF3	ga1	22.8008	28	33	19	24	24	76
Q294	Zong31	ga1	22.6109	39	35	17	14	27	111
Q295	GEMS30	ga1	26.9564	28	54	17	27	26	95
Q296	Ry737	ga1	29.1161	72	105	48	70	79	105
Q297	GEMS21	ga1	21.4258	22	39	21	16	35	105
Q298	Jiao51	ga1	19.5887	14	26	12	10	16	114
Q29	CIMBL154	ga1	24.3698	67	60	48	55	65	63
Q2	CML432	ga1	24.2988	39	46	26	27	36	46
Q300	GEMS40	ga1	19.5392	16	34	18	9	47	97
Q301	177	ga1	19.0286	22	36	13	23	21	69
Q302	FCD0602	ga1	22.8972	44	18	16	29	31	53
Q303	8902	ga1	18.0034	14	15	12	16	26	87
Q305	B113	ga1	18.0631	12	37	15	11	19	70
Q308	Sy998	ga1	19.4334	20	40	19	24	23	86
Q309	Ji853	ga1	20.1894	26	33	13	18	25	74
Q310	835b	ga1	22.6153	30	24	14	27	36	97
Q312	DE.EX	ga1	20.3802	6	22	9	13	24	119
Q313	HTH-17	ga1	22.0425	27	42	14	11	28	75
Q314	BEM	ga1	19.8543	14	23	10	17	24	52
Q315	Z2018F	ga1	20.5325	13	32	22	23	26	59
Q316	Ye515	ga1	17.8831	26	30	12	12	40	72
Q319	By813	ga1	21.911	25	48	19	16	12	74
Q31	CIMBL56	ga1	24.2591	19	12	12	7	24	63
Q320	Ji53	ga1	24.368	32	43	22	21	28	86
Q321	GEMS15	ga1	18.978	17	17	14	7	20	167
Q322	Si434	ga1	21.9676	23	39	23	19	33	103
Q323	B151	ga1	20.4654	22	27	14	27	36	72
Q324	Yan414	ga1	22.0309	14	33	20	28	37	83
Q327	GEMS54	ga1	19.8928	28	42	12	16	22	99
Q328	Ry732	ga1	18.9172	24	29	9	12	23	56
Q329	Liao159	ga1	19.8656	24	27	21	28	23	106
Q32	CML228	ga1	27.2886	28	31	31	26	19	81
Q330	By804	ga1	18.9325	12	29	6	9	16	65
Q331	5237	ga1	19.902	10	26	9	11	28	55
Q332	GEMS11	ga1	20.6195	16	19	23	19	25	82
Q333	Zong3	ga1	18.295	15	23	7	20	26	82
Q335	GEMS2	ga1	22.7246	31	49	19	20	23	77
Q336	GEMS60	ga1	22.9181	38	37	20	28	30	63
Q337	EN25	ga1	20.8908	20	23	10	7	24	74
Q339	GEMS14	ga1	22.6606	25	52	14	22	22	57
Q340	GEMS52	ga1	20.322	20	34	13	19	26	87
Q341	JH59	ga1	19.9763	15	31	5	29	19	141
Q344	GEMS51	ga1	23.2269	31	29	19	15	20	82
Q348	Qi205	ga1	20.446	4	17	2	3	7	59
Q34	CML229	ga1	26.0683	41	37	49	28	14	111
Q351	Dan360	ga1	19.1354	28	31	19	13	25	83
Q352	Gy1032	ga1	25.1623	21	39	21	13	33	62
Q354	GEMS53	ga1	19.5004	25	33	9	12	12	123
Q355	CI7	ga1	21.9773	21	24	26	15	21	70
Q356	chuan48-2	ga1	19.6659	25	35	17	15	25	77
Q358	05WN230	ga1	19.8262	31	38	8	20	15	86
Q360	B114	ga1	25.8104	51	43	28	14	38	66
Q361	Ye52106	ga1	18.9305	17	21	13	10	22	128
Q362	Xun971	ga1	21.318	12	38	26	18	34	69
Q364	D863F	ga1	23.5246	35	40	14	21	47	78
Q366	Cheng698	ga1	22.801	23	42	25	12	29	91
Q369	B110	ga1	24.8034	27	40	23	23	27	106
Q370	GEMS64	ga1	22.5581	15	34	26	4	40	91
Q372	GEMS6	ga1	26.7189	30	34	21	15	48	131
Q374	A619	ga1	23.5195	21	37	29	33	31	98
Q375	GEMS20	ga1	19.0453	33	29	16	14	18	106
Q376	GEMS65	ga1	26.3752	17	57	24	22	42	71
Q377	526018	ga1	19.8005	17	20	16	14	23	108
Q379	Sy1035	ga1	20.5206	32	30	27	14	25	82
Q380	R08	ga1	20.3553	15	35	16	15	46	100
Q381	GEMS56	ga1	20.4181	31	20	12	22	18	87
Q382	LY	ga1	19.1038	13	32	27	17	34	80
Q383	TY1	ga1	21.3189	19	23	14	10	37	83
Q384	Liao5114	ga1	21.362	26	31	15	13	22	83
Q385	Ji63	ga1	19.1014	21	30	16	17	33	87
Q386	Zheng653	ga1	19.3339	10	15	8	15	13	76
Q387	Zhi41	ga1	21.4496	26	29	6	15	34	60
Q388	Zheng29	ga1	22.3261	21	38	26	12	27	81
Q390	Liao5262	ga1	24.0609	23	38	20	23	36	109
Q393	GEMS62	ga1	24.2818	27	23	23	18	18	88
Q396	GEMS10	ga1	25.9819	26	37	16	29	41	131
Q398	TY2	ga1	21.9058	27	46	8	23	25	114
Q399	Si273	ga1	20.164	10	20	8	7	17	112
Q3	CML298	ga1	22.4037	31	21	24	9	20	71
Q400	Sy999	ga1	21.1946	34	21	15	26	25	78
Q402	Tie7922	ga1	21.0613	10	27	23	18	22	69
Q403	HuangC	ga1	18.6264	9	13	14	20	34	58
Q404	Dong46	ga1	21.2601	27	16	18	18	21	78
Q406	05W002	ga1	19.9223	36	39	19	27	16	46
Q409	HZS	ga1	18.1654	22	35	19	5	30	57
Q410	By809	ga1	22.84	39	62	28	24	59	57
Q411	SW92E114	ga1	17.5635	21	33	10	13	16	47
Q413	Si444	ga1	21.3177	30	36	17	10	26	113
Q414	By4944	ga1	20.3656	6	29	13	20	26	85
Q415	GEMS19	ga1	21.9035	11	25	11	22	27	31
Q416	TY10	ga1	18.0387	24	28	21	10	34	34
Q418	GEMS61	ga1	22.3758	27	48	13	7	22	69
Q420	GEMS66	ga1	20.4766	26	30	24	9	25	159
Q422	Ji842	ga1	24.438	29	41	26	34	36	92
Q423	K12	ga1	18.3288	29	31	18	16	32	69
Q424	Sy1077	ga1	18.2308	15	25	16	14	28	59
Q426	TY5	ga1	20.1014	21	41	13	19	19	77
Q428	1323	ga1	19.9297	23	25	23	13	24	79
Q429	GEMS29	ga1	23.7133	3	4	2	8	29	94
Q42	CML223	ga1	21.4391	17	30	12	12	31	89
Q430	GY386B	ga1	26.3826	35	45	24	23	47	96
Q432	GEMS25	ga1	22.8609	4	3	7	3	9	90
Q434	JH96C	ga1	25.1842	25	40	16	11	30	101
Q435	Dan9046	ga1	19.7297	11	51	23	30	13	63
Q436	Hua83-2	ga1	22.9093	21	27	4	9	26	63
Q437	TY7	ga1	20.4916	20	24	15	15	24	99
Q442	ES40	ga1	24.4549	45	50	6	23	48	69
Q444	HB	ga1	24.7437	27	34	27	30	55	118
Q446	ZaC546	ga1	21.6146	25	32	15	18	24	99
Q447	ZZ03	ga1	21.3839	26	28	29	17	23	62
Q449	GEMS59	ga1	24.6361	27	55	13	18	23	86
Q44	CIMBL72	ga1	22.1983	20	22	23	16	26	119
Q450	GEMS1	ga1	18.2086	4	22	16	10	30	114
Q451	LG001	ga1	18.1262	21	33	15	16	43	46
Q452	S22	ga1	19.1004	23	18	17	17	24	68
Q456	04K5672	ga1	19.2483	16	22	13	10	34	60
Q45	CIMBL105	ga1	23.0095	59	46	65	59	61	76
Q460	Zheng28	ga1	19.0999	18	31	18	18	15	73
Q461	Liao138	ga1	24.1346	34	35	20	16	27	110
Q464	GEMS32	ga1	25.4716	31	24	23	10	21	111
Q465	Shen5003	ga1	33.6849	25	70	40	43	39	129
Q466	GEMS12	ga1	21.6468	23	29	22	16	46	100
Q467	GEMS45	ga1	18.5355	20	31	15	9	24	69
Q468	GEMS49	ga1	18.7463	26	18	11	12	20	66
Q470	Xi502	ga1	19.8061	21	14	14	12	23	83
Q471	GEMS35	ga1	23.2235	29	52	23	9	30	74
Q473	Ry713	ga1	30.3048	45	36	19	19	42	106
Q476	7884-4Ht	ga1	21.5849	10	16	10	3	22	104
Q478	Gy220	ga1	25.8643	42	32	10	23	30	73
Q480	TT16	ga1	19.9735	20	23	3	16	21	65
Q483	GEMS5	ga1	20.2109	17	41	9	10	17	115
Q484	B111	ga1	30.7537	35	46	25	28	46	92
Q485	BS16	ga1	23.0774	21	30	17	29	50	102
Q488	R15	ga1	17.0691	22	23	18	16	19	59
Q489	M97	ga1	18.2079	35	48	27	36	44	102
Q490	TY4	ga1	32.3887	37	58	33	32	31	94
Q492	GEMS28	ga1	23.4744	31	23	15	13	39	79
Q494	GEMS63	ga1	26.0679	27	28	30	14	50	148
Q496	GEMS18	ga1	26.038	15	50	20	13	40	141
Q497	Si446	ga1	32.3466	35	67	23	33	34	130
Q498	TY8	ga1	29.5512	39	50	34	27	49	153
Q501	GEMS23	ga1	17.3415	20	28	21	17	25	83
Q502	GEMS24	ga1	18.593	8	7	5	2	12	71
Q503	LK11	ga1	17.3701	23	22	18	9	26	99
Q504	H21	ga1	18.0706	17	17	11	13	14	58
Q505	W138	ga1	18.7496	39	17	20	10	26	82
Q506	By815	ga1	20.5475	14	29	13	24	28	104
Q507	GEMS36	ga1	18.9168	27	37	12	21	29	62
Q508	9642	ga1	21.451	28	34	18	13	22	110
Q509	Ji846	ga1	22.5581	22	31	21	24	42	100
Q511	TX5	ga1	21.459	15	28	8	28	38	94
Q516	C8605	ga1	19.3298	19	32	18	23	14	85
Q517	Zhong69	ga1	17.7244	18	21	5	15	21	64
Q518	GEMS27	ga1	18.5466	19	35	14	19	21	61
Q520	Dan598	ga1	18.6225	18	26	10	14	21	60
Q521	7327	ga1	17.1214	19	29	13	14	38	72
Q522	GEMS13	ga1	19.2085	31	25	13	8	19	84
Q523	ZZ01	ga1	19.3632	26	15	16	19	12	58
Q525	GEMS33	ga1	16.53	11	29	18	13	20	72
Q526	Zi330	ga1	21.7027	12	21	9	28	29	59
Q529	IRF291	ga1	17.3883	49	63	27	30	50	69
Q530	DH29	ga1	21.6805	26	37	28	16	19	80
Q531	Sy1052	ga1	23.3877	14	17	20	17	37	119
Q532	GEMS16	ga1	23.7656	33	47	28	28	41	122
Q533	81162	ga1	18.2257	13	30	14	21	30	84
Q534	Ry729	ga1	19.3705	16	30	14	14	36	78
Q535	Tian77	ga1	22.5748	21	42	18	24	39	81
Q536	812	ga1	21.4426	20	38	15	26	22	107
Q538	Chang7-2	ga1	21.1097	28	49	20	16	10	65
Q539	3411	ga1	23.3808	55	72	33	45	67	95
Q542	JING24	ga1	21.4397	44	41	25	25	30	91
Q543	JING724	ga1	18.7573	27	23	15	15	29	91
Q544	P6WC	ga1	20.6225	21	28	29	9	29	81
Q545	PH4VC	ga1	19.9141	20	26	20	13	38	63
Q54	CML289	ga1	24.2077	26	37	21	32	24	101
Q56	CIMBL98	ga1	26.0738	19	54	17	22	24	151
Q67	S37	ga1	26.8122	33	41	29	40	28	188
Q6	CIMBL50	ga1	28.7235	44	49	28	29	23	126
Q71	CML134	ga1	28.0636	97	89	44	60	53	126
Q72	CIMBL131	ga1	20.9305	42	30	22	29	39	3
Q73	CIMBL96	ga1	22.1974	33	33	25	27	16	115
Q74	CIMBL53	ga1	32.1143	32	42	40	23	49	96
Q76	CIMBL114	ga1	22.6739	17	30	18	22	24	168
Q78	CIMBL119	ga1	32.8987	64	75	42	55	85	109
Q79	CML191	ga1	26.4613	41	26	17	24	41	154
Q7	CIMBL139	ga1	20.8669	12	24	20	16	15	101
Q80	Nan21-3	ga1	27.9883	22	49	27	19	31	145
Q82	CIMBL14	ga1	25.0481	22	36	24	23	43	127
Q83	CML325	ga1	30.1168	37	34	37	20	34	117
Q84	CIMBL61	ga1	25.3814	26	31	33	20	15	117
Q87	CIMBL20	ga1	31.4738	26	34	34	12	21	101
Q89	CML496	ga1	25.4547	31	18	16	18	32	154
Q8	CIMBL144	ga1	29.4297	33	38	20	24	37	111
Q92	CIMBL9	ga1	26.6409	36	20	16	4	30	136
Q94	CIMBL125	ga1	24.8517	0	12	0	0	5	98
Q95	CML113	ga1	24.505	27	30	13	25	50	94
Q98	CIMBL132	ga1	31.3487	41	49	28	31	44	124
1	1	lan1	14.0053	43	43	31	44	56	35
1004	1004	lan1	16.266	20	45	15	17	29	51
1005	1005	lan1	15.0198	8	29	19	16	15	24
1006	1006	lan1	14.9511	29	46	31	35	30	41
1007	1007	lan1	17.1395	41	55	20	36	51	48
1008	1008	lan1	15.9526	30	18	19	12	27	39
1009	1009	lan1	15.5573	13	36	8	24	27	35
1010	1010	lan1	17.7113	27	25	23	11	27	44
1011	1011	lan1	15.4687	17	18	23	17	23	30
1012	1012	lan1	18.5908	44	51	29	36	48	28
1013	1013	lan1	16.8642	31	48	16	13	30	48
1014	1014	lan1	16.4568	20	32	12	13	23	29
1015	1015	lan1	16.661	11	14	7	10	30	46
1018	1018	lan1	19.9975	27	24	18	26	20	51
1021	1021	lan1	15.8324	56	55	43	45	46	41
1027	1027	lan1	26.6108	70	50	35	45	75	90
1029	1029	lan1	13.5455	7	29	13	16	19	35
1030	1030	lan1	14.1202	173	205	214	118	152	28
1033	1033	lan1	23.9659	50	64	33	39	65	50
1034	1034	lan1	16.1261	29	24	18	15	14	28
1035	1035	lan1	15.7492	31	52	25	22	43	30
1036	1036	lan1	17.3833	24	33	25	17	21	33
1037	1037	lan1	14.6736	26	24	14	32	41	36
1038	1038	lan1	28.7693	38	39	23	26	40	97
1039	1039	lan1	15.1719	35	59	25	23	30	79
1040	1040	lan1	15.5118	30	37	21	32	37	50
1041	1041	lan1	24.7402	28	41	18	20	31	77
1042	1042	lan1	13.4516	18	23	14	9	18	52
1044	1044	lan1	13.4754	8	17	12	10	18	45
1046	1046	lan1	14.1114	63	62	51	61	75	40
1047	1047	lan1	32.3131	56	50	26	45	45	139
1048	1048	lan1	16.0103	43	40	28	26	44	37
1049	1049	lan1	33.3917	110	120	61	69	119	107
1050	1050	lan1	14.7632	33	26	23	29	30	38
1051	1051	lan1	14.6776	35	36	23	21	35	43
1052	1052	lan1	18.9699	26	39	13	19	43	48
1053	1053	lan1	16.5954	43	85	24	45	49	39
1054	1054	lan1	19.6241	55	49	29	35	44	49
1060	1060	lan1	18.3241	29	34	9	8	35	45
1061	1061	lan1	17.3531	16	32	19	31	24	57
1065	1065	lan1	19.047	25	20	10	17	35	68
1066	1066	lan1	17.4304	28	35	8	18	24	58
1069	1069	lan1	18.2749	29	34	15	35	14	59
1070	1070	lan1	18.5139	107	149	128	100	139	44
1073	1073	lan1	17.8394	18	31	15	21	42	53
1075	1075	lan1	17.2971	38	55	26	29	42	36
1076	1076	lan1	15.3905	22	7	11	16	28	39
1077	1077	lan1	18.8714	34	28	17	14	27	53
1079	1079	lan1	15.5923	17	26	12	18	17	41
1081	1081	lan1	14.7751	20	28	20	30	32	39
1084	1084	lan1	8.40414	21	27	17	24	33	26
1085	1085	lan1	16.4244	15	26	7	17	10	37
1086	1086	lan1	15.0493	19	22	13	11	18	41
1087	1087	lan1	5.75696	16	13	8	11	25	10
1088	1088	lan1	19.5441	19	41	7	25	17	39
1089	1089	lan1	17.6311	13	28	18	27	20	54
1090	1090	lan1	12.8964	17	24	23	12	28	32
1091	1091	lan1	16.9202	13	31	9	18	36	48
1092	1092	lan1	15.0872	62	54	75	37	52	35
1093	1093	lan1	11.6498	77	63	91	48	72	32
1098	1098	lan1	17.8831	16	35	10	20	30	38
1099	1099	lan1	18.902	17	29	19	11	34	44
11	11	lan1	15.5418	16	20	6	11	24	59
1101	1101	lan1	19.6288	31	34	27	20	26	58
1102	1102	lan1	17.1777	18	16	7	17	17	35
1105	1105	lan1	18.1403	43	52	19	29	35	37
1106	1106	lan1	17.4229	16	23	18	20	27	39
1108	1108	lan1	21.6086	54	46	38	28	45	48
1112	1112	lan1	23.8611	45	89	50	55	75	57
1113	1113	lan1	20.3772	2	7	1	6	13	60
1114	1114	lan1	21.2749	72	79	50	48	81	51
1115	1115	lan1	23.1366	120	148	118	125	107	41
1116	1116	lan1	22.2111	31	46	18	17	36	48
1117	1117	lan1	20.2398	52	93	40	49	76	54
1118	1118	lan1	21.7988	38	60	29	44	58	51
1119	1119	lan1	20.7026	74	74	47	56	82	51
1120	1120	lan1	20.7941	27	33	20	24	27	41
1121	1121	lan1	19.4622	179	208	198	102	171	43
1123	1123	lan1	22.2872	21	16	21	17	34	77
1125	1125	lan1	22.5259	19	31	18	28	45	66
1126	1126	lan1	18.6204	33	30	13	20	43	64
1127	1127	lan1	21.5951	27	42	15	18	21	50
1129	1129	lan1	22.9578	56	75	44	62	56	59
1130	1130	lan1	25.1096	47	43	40	32	55	80
1132	1132	lan1	20.3738	20	32	14	16	23	45
1133	1133	lan1	20.0308	31	31	22	30	17	63
1134	1134	lan1	20.9559	179	201	237	121	269	67
1136	1136	lan1	21.8215	126	133	111	93	209	59
1138	1138	lan1	12.2348	35	36	22	24	26	27
1139	1139	lan1	22.1891	44	78	31	71	72	75
1140	1140	lan1	21.4336	34	26	18	22	28	51
1141	1141	lan1	20.5715	22	53	29	28	44	47
1142	1142	lan1	21.1072	28	45	25	20	52	51
1145	1145	lan1	23.8211	60	84	34	46	75	41
1147	1147	lan1	18.6234	35	67	28	38	30	64
1149	1149	lan1	21.7591	23	34	27	36	45	43
1150	1150	lan1	20.2517	32	33	26	17	36	50
1151	1151	lan1	21.3416	33	57	33	34	55	38
1152	1152	lan1	20.3394	20	28	13	25	33	45
1153	1153	lan1	22.4311	74	70	77	34	77	66
1154	1154	lan1	20.1192	21	54	7	15	37	56
1155	1155	lan1	20.056	130	105	123	72	104	48
1156	1156	lan1	19.8733	15	37	16	17	26	54
1157	1157	lan1	21.602	32	45	27	54	57	62
1158	1158	lan1	22.1077	37	42	36	27	35	50
1159	1159	lan1	22.4605	75	152	82	51	59	85
1160	1160	lan1	23.4345	39	133	35	44	32	41
1161	1161	lan1	21.1099	44	48	34	41	45	43
1162	1162	lan1	20.9556	63	84	39	70	47	61
1165	1165	lan1	22.6988	57	66	27	38	46	42
1166	1166	lan1	22.6415	35	47	28	20	32	46
1167	1167	lan1	19.7702	69	74	41	48	61	53
1168	1168	lan1	19.3957	33	33	20	24	23	51
1169	1169	lan1	16.7044	13	45	18	16	27	46
1170	1170	lan1	22.2927	50	66	40	59	64	49
1174	1174	lan1	20.9606	36	45	21	11	12	53
1175	1175	lan1	19.7177	41	45	32	36	67	37
1176	1176	lan1	25.9565	25	44	18	33	57	80
1177	1177	lan1	20.21	204	183	215	137	287	37
1179	1179	lan1	19.7767	54	63	29	31	50	50
1180	1180	lan1	21.7998	55	88	32	67	66	51
1181	1181	lan1	18.7926	21	44	26	31	43	39
1183	1183	lan1	17.9645	16	26	25	8	29	39
1185	1185	lan1	16.2616	29	34	14	25	35	40
1188	1188	lan1	19.1584	28	35	14	13	35	36
1189	1189	lan1	17.9691	31	32	29	24	36	39
1191	1191	lan1	18.1659	43	66	40	55	49	52
1193	1193	lan1	21.8215	34	58	22	29	46	61
1194	1194	lan1	21.6914	40	35	22	34	42	39
1196	1196	lan1	22.3812	40	48	29	47	57	77
12	12	lan1	15.6852	18	30	20	13	27	38
1201	1201	lan1	24.9874	24	33	31	27	26	55
1202	1202	lan1	22.8496	91	109	117	67	110	34
1203	1203	lan1	23.5201	22	38	10	24	18	60
1205	1205	lan1	23.3515	41	51	20	15	39	46
1206	1206	lan1	22.4878	51	68	28	60	71	53
1211	1211	lan1	22.3747	46	53	13	44	38	86
1212	1212	lan1	22.5958	45	52	22	10	40	70
1215	1215	lan1	22.0868	24	56	14	18	29	53
1217	1217	lan1	21.8107	24	36	25	23	18	57
1219	1219	lan1	20.6347	24	36	31	32	40	39
1220	1220	lan1	22.938	12	10	2	2	3	72
1223	1223	lan1	21.5328	33	44	25	16	38	59
1228	1228	lan1	20.7978	48	85	31	49	70	41
1229	1229	lan1	18.8126	214	167	222	147	252	54
1230	1230	lan1	25.904	25	48	27	36	31	53
1232	1232	lan1	21.4538	34	33	20	12	27	57
1235	1235	lan1	21.2681	19	33	19	25	34	54
1236	1236	lan1	22.2311	25	34	26	24	33	53
1237	1237	lan1	19.2956	48	64	32	26	53	45
1238	1238	lan1	20.0898	57	81	26	50	77	31
1239	1239	lan1	21.8939	42	44	20	42	30	59
1240	1240	lan1	21.448	72	65	37	53	48	52
1241	1241	lan1	22.4462	36	58	30	46	49	70
1242	1242	lan1	27.3379	42	47	24	26	46	67
1243	1243	lan1	15.6091	34	54	33	45	56	32
1244	1244	lan1	22.3426	24	37	20	33	31	71
1245	1245	lan1	18.5605	32	48	29	33	41	54
1246	1246	lan1	23.9279	49	38	27	27	32	57
1247	1247	lan1	24.0601	59	41	24	35	56	83
1248	1248	lan1	24.7237	19	50	28	21	27	46
1249	1249	lan1	22.8999	35	22	25	13	40	55
1250	1250	lan1	24.6712	32	62	25	14	29	69
1251	1251	lan1	23.7498	71	91	39	71	71	56
1254	1254	lan1	21.1171	34	52	21	42	62	42
1256	1256	lan1	23.2599	23	57	22	21	29	57
1257	1257	lan1	19.1406	31	52	19	25	40	53
1261	1261	lan1	20.796	36	40	17	17	24	46
1262	1262	lan1	25.3294	39	66	34	27	47	57
1263	1263	lan1	20.56	27	26	14	24	28	25
1264	1264	lan1	20.1508	48	87	58	48	59	52
1266	1266	lan1	20.1402	42	52	22	31	50	31
1267	1267	lan1	20.586	57	64	33	55	88	45
1270	1270	lan1	20.1979	4	4	2	4	18	57
1271	1271	lan1	19.408	16	25	8	10	38	31
1272	1272	lan1	17.7108	21	32	17	13	40	33
1277	1277	lan1	21.2313	5	10	2	0	15	49
1279	1279	lan1	19.5289	23	48	15	12	17	42
1280	1280	lan1	21.0174	26	44	13	29	38	47
1282	1282	lan1	22.6503	36	38	20	16	35	56
1322	1322	lan1	16.2927	36	17	8	17	19	39
1329	1329	lan1	23.2263	18	26	18	26	24	72
1335	1335	lan1	22.0514	27	54	13	31	15	57
1371	1371	lan1	20.8434	29	33	30	11	30	48
1383	1383	lan1	21.8924	18	45	22	19	53	50
1385	1385	lan1	23.4319	76	67	65	59	82	62
1394	1394	lan1	23.8713	33	53	24	28	58	69
1407	1407	lan1	14.6683	35	52	39	39	38	45
1413	1413	lan1	13.4906	25	48	24	28	45	33
1475	1475	lan1	19.0985	26	39	17	16	31	51
15	15	lan1	15.173	19	26	16	18	23	33
1506	1506	lan1	19.3347	65	81	34	60	74	61
1513	1513	lan1	23.1514	27	36	28	29	41	53
1546	1546	lan1	24.2046	27	50	12	21	44	57
1582	1582	lan1	15.984	11	20	22	19	26	41
16	16	lan1	14.6681	26	36	16	20	35	33
1602	1602	lan1	23.2686	44	47	20	20	19	61
1605	1605	lan1	20.4663	55	77	30	54	63	59
1629	1629	lan1	21.9106	29	33	20	27	36	69
17	17	lan1	15.3231	24	24	8	21	21	42
1727	1727	lan1	22.1378	45	38	18	16	35	67
1740	1740	lan1	22.1503	37	34	25	30	39	53
1754	1754	lan1	24.9879	86	81	61	76	83	65
1755	1755	lan1	25.1947	32	39	20	32	29	60
1759	1759	lan1	18.1109	28	38	17	21	26	40
1777	1777	lan1	22.2073	17	32	19	29	34	64
18	18	lan1	15.0469	23	42	17	17	29	39
1810	1810	lan1	17.5726	31	31	15	28	17	39
1859	1859	lan1	16.9063	44	29	18	19	21	56
1862	1862	lan1	19.8204	33	38	19	24	40	48
1867	1867	lan1	18.3906	19	48	22	14	29	56
1868	1868	lan1	18.7416	25	27	20	13	40	65
19	19	lan1	21.1171	47	56	48	39	53	65
1946	1946	lan1	17.2119	24	43	16	13	27	58
2	2	lan1	13.5572	21	21	20	8	17	28
20	20	lan1	17.0435	21	24	18	14	27	59
21	21	lan1	18.6741	19	40	25	11	49	58
2666	2666	lan1	16.2135	19	26	13	17	20	57
3	3	lan1	16.01	36	47	25	13	30	51
4	4	lan1	15.4037	17	13	13	20	32	43
5	5	lan1	16.7585	23	36	15	26	34	50
6	6	lan1	18.1453	23	37	13	20	37	73
7	7	lan1	16.4925	18	28	19	15	28	29
8	8	lan1	17.8145	25	35	21	21	28	60
830	830	lan1	17.2959	105	95	127	73	103	43
831	831	lan1	17.1819	28	29	28	21	38	37
834	834	lan1	17.6369	192	161	158	100	164	51
835	835	lan1	16.8607	29	26	24	15	32	38
841	841	lan1	17.6583	14	29	14	24	26	54
842	842	lan1	17.473	96	95	80	63	87	31
843	843	lan1	17.8727	57	58	73	58	61	41
845	845	lan1	18.9848	55	54	60	43	80	62
846	846	lan1	16.5892	25	20	14	8	46	60
847	847	lan1	18.9559	31	39	36	25	47	51
849	849	lan1	20.3923	46	49	51	50	98	53
9	9	lan1	16.777	22	30	14	28	31	55
10	10	lan2	16.509	268	268	302	173	228	34
1003	1003	lan2	14.2822	140	101	125	92	137	43
1016	1016	lan2	17.71	149	132	145	70	124	57
1017	1017	lan2	18.4973	241	262	333	175	247	54
1019	1019	lan2	18.9242	150	150	164	86	157	36
1022	1022	lan2	14.3889	87	133	114	77	103	25
1023	1023	lan2	19.2075	309	315	343	192	276	42
1024	1024	lan2	16.2502	165	137	140	106	83	40
1025	1025	lan2	27.6917	236	221	220	152	172	47
1026	1026	lan2	8.15653	69	47	60	45	58	26
1028	1028	lan2	13.3548	91	89	118	63	92	28
1031	1031	lan2	21.851	173	169	185	141	147	58
1032	1032	lan2	16.0857	290	264	309	137	214	44
1043	1043	lan2	14.1439	150	128	188	86	113	36
1045	1045	lan2	14.5434	128	135	147	83	137	35
1055	1055	lan2	23.9447	624	573	780	343	496	57
1056	1056	lan2	26.8713	662	701	944	367	547	67
1057	1057	lan2	23.3332	356	315	433	201	278	50
1058	1058	lan2	24.2494	192	151	204	132	183	62
1059	1059	lan2	17.1584	149	131	132	83	122	59
1062	1062	lan2	16.4038	276	224	311	137	238	24
1063	1063	lan2	17.5914	468	470	587	286	339	46
1064	1064	lan2	17.3528	256	231	241	158	205	57
1067	1067	lan2	17.6279	143	154	149	117	139	45
1068	1068	lan2	17.0925	296	223	330	192	208	26
1072	1072	lan2	18.8963	292	326	367	212	430	64
1078	1078	lan2	13.9961	90	117	112	75	78	27
1080	1080	lan2	15.5657	136	138	219	132	90	62
1082	1082	lan2	13.7032	127	99	111	69	94	11
1083	1083	lan2	16.0892	166	128	263	128	71	40
1094	1094	lan2	18.1311	454	423	598	203	353	65
1095	1095	lan2	18.445	360	349	514	189	251	47
1096	1096	lan2	18.5446	488	458	695	274	378	56
1097	1097	lan2	17.9605	269	245	297	183	235	43
1100	1100	lan2	17.8653	306	223	359	168	217	46
1103	1103	lan2	21.6031	330	266	338	168	266	68
1104	1104	lan2	18.3709	305	296	298	194	244	36
1107	1107	lan2	17.8639	444	361	473	294	167	10
1109	1109	lan2	20.6168	456	407	394	320	300	47
1110	1110	lan2	16.4189	353	290	343	209	162	45
1111	1111	lan2	18.941	306	279	322	211	179	53
1124	1124	lan2	20.7954	571	567	658	253	393	51
1128	1128	lan2	18.1967	121	118	244	132	134	47
1131	1131	lan2	20.1181	206	185	206	114	147	44
1135	1135	lan2	20.9295	334	285	354	208	449	36
1143	1143	lan2	20.7821	337	265	320	237	298	61
1144	1144	lan2	19.861	431	353	548	245	302	47
1148	1148	lan2	18.9626	195	191	184	126	140	54
1163	1163	lan2	20.5562	178	194	184	131	162	36
1164	1164	lan2	21.0633	211	219	247	176	167	51
1171	1171	lan2	18.3874	136	163	168	112	142	31
1178	1178	lan2	19.9092	149	135	194	116	125	46
1182	1182	lan2	18.5676	172	187	154	98	145	54
1184	1184	lan2	18.7794	342	256	336	192	253	57
1186	1186	lan2	17.7186	285	268	379	180	222	36
1187	1187	lan2	18.8155	171	166	154	109	141	50
1190	1190	lan2	18.3041	136	159	168	103	134	49
1192	1192	lan2	21.3433	264	199	169	129	166	38
1195	1195	lan2	21.9459	136	139	130	71	114	67
1197	1197	lan2	22.6148	202	169	209	130	178	63
1198	1198	lan2	21.9094	358	270	343	190	283	51
1199	1199	lan2	22.3182	257	179	207	103	149	53
1200	1200	lan2	21.4599	373	308	501	282	586	33
1204	1204	lan2	22.0263	192	201	212	147	182	62
1207	1207	lan2	23.7577	187	210	272	146	171	57
1208	1208	lan2	20.4783	148	153	172	94	136	43
1209	1209	lan2	24.0701	193	205	210	157	180	59
1210	1210	lan2	23.4258	410	365	452	249	549	48
1213	1213	lan2	23.6379	217	162	196	122	112	52
1214	1214	lan2	21.6775	224	160	194	136	130	38
1216	1216	lan2	21.2392	99	95	67	51	86	57
1221	1221	lan2	22.0852	358	286	321	211	265	61
1225	1225	lan2	20.8074	237	208	312	176	223	45
1226	1226	lan2	20.3327	314	283	401	171	440	69
1227	1227	lan2	23.6476	232	218	241	157	195	64
1233	1233	lan2	21.1413	194	137	209	112	146	72
1234	1234	lan2	24.476	192	205	199	137	185	63
1252	1252	lan2	27.6582	418	311	357	262	294	76
1253	1253	lan2	22.9923	339	322	340	239	287	59
1258	1258	lan2	21.3971	509	527	693	303	364	58
1259	1259	lan2	19.8825	155	176	187	115	114	48
1260	1260	lan2	22.1184	202	206	201	119	146	39
1265	1265	lan2	21.5114	363	292	443	243	316	62
1273	1273	lan2	18.3309	304	264	331	186	247	40
1274	1274	lan2	20.0846	334	292	416	222	282	73
1276	1276	lan2	19.2965	312	307	305	226	117	64
1278	1278	lan2	18.3413	556	534	523	344	233	0
13	13	lan2	15.7335	261	235	291	207	193	51
14	14	lan2	13.7938	228	209	221	147	160	41
1898	1898	lan2	19.7068	788	839	913	512	257	44
832	832	lan2	18.6261	265	288	319	186	223	44
833	833	lan2	15.0857	237	182	255	115	181	38
836	836	lan2	15.4497	199	182	227	129	155	47
837	837	lan2	14.9272	249	198	289	152	211	39
838	838	lan2	15.9479	272	243	331	181	214	53
839	839	lan2	15.8329	116	81	132	61	95	53
840	840	lan2	17.9433	184	132	173	127	137	45
844	844	lan2	18.0256	246	229	248	117	159	46
848	848	lan2	16.1178	238	250	297	190	239	48
850	850	lan2	18.3645	106	103	117	85	93	49
5A8	ACC.8756	par1	23.3809	28	50	30	26	41	68
6D5	ACC.27460	par1	22.9364	26	13	20	21	32	106
6D6	ACC.27461	par1	20.4714	48	32	30	16	37	94
6D7	ACC.27462	par1	17.481	34	25	18	24	23	82
6E7	ACC.27481	par1	10.3139	7	7	13	21	7	NA
6F11	ACC.27481	par1	10.3139	6	33	19	19	27	NA
6F12	ACC.27479	par1	21.4273	12	26	16	43	26	114
6G11	ACC.29780	par1	19.6973	25	20	25	18	28	NA
6H8	ACC.29796	par1	21.804	35	48	24	38	48	93
5C11	ACC.8784	par1	20.5492	45	37	32	28	38	51
5C12	ACC.8785	par1	19.2347	30	18	22	15	34	89
5C1	ACC.8774	par1	22.505	32	23	23	21	33	91
5C2	ACC.8775	par1	21.7557	35	21	28	32	24	54
5C3	ACC.8776	par1	19.2886	45	35	27	36	33	95
5E2	ACC.11357	par1	19.2902	37	43	36	19	43	91
5F11	ACC.11378	par1	23.7963	83	133	74	50	92	NA
5F8	ACC.11375	par1	29.1324	45	38	23	36	39	NA
5F9	ACC.11376	par1	22.643	29	41	32	19	31	92
5G5	ACC.11388	par1	21.332	47	45	21	40	49	NA
5A10	ACC.8759	par2	20.8222	381	415	396	234	387	72
5A9	ACC.8758	par2	21.6979	425	423	508	201	454	84
6C10	ACC.27236	par2	22.8708	421	445	518	221	428	NA
6C11	ACC.27237	par2	16.5833	286	309	357	161	320	71
6C12	ACC.27239	par2	18.7203	405	450	469	186	381	69
5B1	ACC.8762	par2	21.7413	424	475	494	262	434	60
6D10	ACC.27470	par2	21.8294	444	475	489	250	376	NA
5B2	ACC.8763	par2	21.2251	475	483	558	280	459	48
6D1	ACC.27240	par2	24.5374	508	450	374	237	437	110
6D2	ACC.27241	par2	21.3576	571	522	503	218	400	66
6D3	ACC.27242	par2	20.7445	456	386	387	209	411	121
6D4	ACC.27243	par2	20.4109	423	373	299	209	456	108
6D8	ACC.27468	par2	21.4323	435	284	269	170	273	81
6D9	ACC.27469	par2	18.9582	398	407	457	202	305	94
5B3	ACC.8764	par2	21.8144	562	553	544	259	432	69
6E2	ACC.27475	par2	19.7881	416	390	371	165	363	NA
6E3	ACC.27476	par2	21.4277	458	503	488	259	330	73
6E4	ACC.27477	par2	17.2986	307	356	335	177	319	69
5B4	ACC.8765	par2	23.0205	442	537	420	252	336	78
5B5	ACC.8766	par2	21.5936	490	566	621	275	406	57
6G12	ACC.29783	par2	24.3725	584	629	655	293	389	62
5B6	ACC.8767	par2	20.4256	377	413	462	244	302	78
6H5	ACC.29791	par2	22.9594	598	469	529	296	639	NA
6H6	ACC.29792	par2	20.6333	433	344	392	240	292	NA
6H7	ACC.29793	par2	22.9042	287	286	238	165	229	NA
5A11	ACC.8760	par2	23.3527	412	410	538	215	430	95
5C10	ACC.8783	par2	21.0462	421	409	425	207	320	120
5C4	ACC.8777	par2	21.8811	418	360	400	241	343	81
5C5	ACC.8778	par2	21.5487	440	421	422	226	352	119
5C6	ACC.8779	par2	20.9254	489	471	518	210	323	84
5C7	ACC.8780	par2	23.3883	374	490	515	265	618	78
5C8	ACC.8781	par2	20.0715	354	386	418	179	350	91
5C9	ACC.8782	par2	16.8497	329	350	253	165	279	54
5D10	ACC.11353	par2	20.5061	355	401	450	237	286	149
5D11	ACC.11354	par2	19.8176	367	413	411	178	322	79
5D12	ACC.11355	par2	24.0973	469	456	470	245	488	96
5D4	ACC.9477	par2	21.6365	382	370	438	219	335	NA
5E1	ACC.11356	par2	18.9221	385	374	437	151	277	NA
5E3	ACC.11358	par2	20.8334	407	502	438	223	346	79
5E4	ACC.11359	par2	23.7117	539	523	518	242	476	124
5E5	ACC.11360	par2	19.5924	349	379	400	230	447	82
5E6	ACC.11361	par2	21.6857	631	593	713	268	342	72
5H10	ACC.11405	par2	22.7667	387	392	435	226	532	NA
5H11	ACC.11406	par2	23.089	371	381	505	245	465	90
5H12	ACC.11407	par2	9.96491	578	527	681	335	394	76
5H6	ACC.11401	par2	21.3737	266	317	316	171	280	NA
5H7	ACC.11402	par2	22.8773	416	436	510	230	484	84
5H8	ACC.11403	par2	23.94	499	522	570	238	483	93
5H9	ACC.11404	par2	21.9445	397	455	436	185	454	92
5A1	ACC.8749	Mexicana	29.3984	945	915	639	462	463	255
5A3	ACC.8751	Mexicana	27.8802	831	934	716	530	446	NA
5A4	ACC.8752	Mexicana	27.6509	1062	981	744	504	487	148
5A5	ACC.8753	Mexicana	20.9069	543	526	393	257	344	81
5A6	ACC.8754	Mexicana	13.9752	304	338	241	189	187	49
5B7	ACC.8768	Mexicana	20.1783	566	580	399	305	291	NA
5B8	ACC.8769	Mexicana	13.0484	294	237	239	133	207	32
5B9	ACC.8770	Mexicana	23.033	560	668	538	378	369	55
5D9	ACC.11352	Mexicana	19.3504	623	618	507	329	293	104
5E10	ACC.11365	Mexicana	19.8918	310	378	344	221	330	NA
5E12	ACC.11367	Mexicana	17.6927	396	396	378	259	261	117
5E7	ACC.11362	Mexicana	18.2577	374	486	402	235	312	109
5E8	ACC.11363	Mexicana	22.4719	611	711	552	332	382	132
5E9	ACC.11364	Mexicana	18.2608	454	450	382	286	294	100
5F1	ACC.11368	Mexicana	17.5841	370	432	364	262	282	86
5F10	ACC.11377	Mexicana	20.1868	475	537	480	299	282	94
5F12	ACC.11383	Mexicana	23.054	371	418	365	249	295	112
5F3	ACC.11370	Mexicana	21.5015	508	607	457	345	325	100
5F4	ACC.11371	Mexicana	21.2231	436	414	371	283	313	155
5F5	ACC.11372	Mexicana	19.3761	488	472	465	299	350	96
5F7	ACC.11374	Mexicana	24.6296	595	621	536	347	346	137
5G1	ACC.11384	Mexicana	21.0789	652	593	427	313	326	146
5G10	ACC.11393	Mexicana	20.2592	77	86	43	64	92	114
5G11	ACC.11394	Mexicana	19.6355	385	366	329	249	271	84
5G12	ACC.11395	Mexicana	20.4772	403	443	368	260	310	NA
5G3	ACC.11386	Mexicana	18.7755	519	601	543	326	301	81
5G4	ACC.11387	Mexicana	22.5541	214	231	186	171	178	83
5G6	ACC.11389	Mexicana	18.781	465	544	424	298	284	72
5G7	ACC.11390	Mexicana	20.8838	540	621	522	388	315	112
5G8	ACC.11391	Mexicana	20.1498	693	670	608	343	406	144
5G9	ACC.11392	Mexicana	18.985	32	29	23	20	29	159
5H1	ACC.11396	Mexicana	22.6153	526	623	472	286	399	104
5H5	ACC.11400	Mexicana	21.6742	597	620	566	350	370	115
6A1	ACC.11408	Mexicana	22.9455	440	432	430	247	333	NA
6A10	ACC.13791	Mexicana	22.4423	662	757	656	425	437	133
6A11	ACC.13792	Mexicana	19.8505	401	414	352	283	309	118
6A12	ACC.13793	Mexicana	21.0739	423	499	403	259	337	151
6A2	ACC.11409	Mexicana	22.037	622	624	515	362	325	97
6A4	ACC.12823	Mexicana	20.3194	564	579	511	315	319	NA
6A7	ACC.13788	Mexicana	22.9177	509	555	522	367	365	111
6A8	ACC.13789	Mexicana	26.4377	923	903	818	527	568	NA
6A9	ACC.13790	Mexicana	27.4787	748	891	746	545	439	138
6B1	ACC.27215	Mexicana	18.4177	469	502	259	294	260	103
6B10	ACC.27224	Mexicana	22.9996	569	584	497	395	403	114
6B11	ACC.27225	Mexicana	22.3049	586	624	492	337	324	NA
6B12	ACC.27226	Mexicana	23.4984	518	590	489	359	361	NA
6B3	ACC.27217	Mexicana	19.3489	601	603	533	360	329	100
6B4	ACC.27218	Mexicana	20.9351	631	684	474	376	393	95
6B5	ACC.27219	Mexicana	18.372	514	556	472	295	304	72
