# Supplementary material for: Three types of genes underlying the Gametophyte factor1 locus cause unilateral cross incompatibility in maize
Source: Nat Commun. 2022 Aug 3;13:4498. doi: 10.1038/s41467-022-32180-9 (PMC9349285; doi:10.1038/s41467-022-32180-9)
Supplement: Supplementary file 10 — Supplementary Data 7 [file 41467_2022_32180_MOESM10_ESM.xlsx]

## Sheet: Shapiro-Wilk normality test
Supplementary Data 7 Test results of Shapiro-Wilk normality test.
Pollen tube genotype	Silk genotype	Shapiro-Wilk normality test P value
WT	CR-Zm00001d048949/50	0.2006
WT	ZmPME3OE+/ CR-Zmprp3-1	0.09874
WT	ZmPME3OE1	0.06345
WT	CR-Zm00001d048948	0.2558
WT	ZmPME3OE3	0.05965
WT	ZmPME3OE+/ CR-Zmprp3-2	0.4021
WT	WT	0.07438
WT	ZmPME3OE2	0.2096
WT	SK	0.07756
WT	CR-Zmprp3	0.03986
SK	WT	0.2334
SK	CR-Zmprp3	0.07511
ZmPME6OE+	SK	0.5476
ZmPME13OE+	SK	0.5987
WT	SK	0.07756
ZmPME5OE+	SK	0.3123
SK	SK	0.1887
ZmPME8OE+	SK	0.1814
ZmPME11OE+	SK	0.04391
Zheng58	RH-Z58	0.2146
Zheng58	RSK-Z58	0.7699
Zheng58	RSK-SK	0.7368
Zheng58	RH-SK	0.02512
Population	Gene	Shapiro-Wilk normality test P value
lan1	ZmGa1P.1	<2.2e-16
lan1	ZmGa1P.2	<2.2e-16
lan1	ZmGa1P.3	<2.2e-16
lan1	ZmGa1P.4	<2.2e-16
lan1	ZmGa1P.5	<2.2e-16
lan2	ZmGa1P.1	4.705e-06
lan2	ZmGa1P.2	9.591e-09
lan2	ZmGa1P.3	3.396e-08
lan2	ZmGa1P.4	1.155e-05
lan2	ZmGa1P.5	1.976e-07
par1	ZmGa1P.1	0.06729
par1	ZmGa1P.2	4.915e-05
par1	ZmGa1P.3	5.851e-05
par1	ZmGa1P.4	0.06322
par1	ZmGa1P.5	0.00155
par2	ZmGa1P.1	0.1371
par2	ZmGa1P.2	0.8154
par2	ZmGa1P.3	0.5267
par2	ZmGa1P.4	0.4349
par2	ZmGa1P.5	0.04947
