# Supplementary material for: Three types of genes underlying the Gametophyte factor1 locus cause unilateral cross incompatibility in maize
Source: Nat Commun. 2022 Aug 3;13:4498. doi: 10.1038/s41467-022-32180-9 (PMC9349285; doi:10.1038/s41467-022-32180-9)
Supplement: Supplementary file 12 — Source Data [file 41467_2022_32180_MOESM12_ESM.xlsx]

## Sheet: Statistical summary
Figure 2a
Relative expression level of ZmGa1Ps-m in pollen
Pollen genotype1	Pollen genotype2	LSD test P value
ZmGa1P.1OE+	ZmGa1P.2OE+	0.7132
ZmGa1P.1OE+	ZmGa1P.3OE+	0.6524
ZmGa1P.1OE+	ZmGa1P.4OE+	0.5704
ZmGa1P.1OE+	ZmGa1P.5OE+	0.5632
ZmGa1P.1OE+	SK	2.3e-08
ZmGa1P.2OE+	ZmGa1P.3OE+	0.4173
ZmGa1P.2OE+	ZmGa1P.4OE+	0.3548
ZmGa1P.2OE+	ZmGa1P.5OE+	0.3495
ZmGa1P.2OE+	SK	4.0e-08
ZmGa1P.3OE+	ZmGa1P.4OE+	0.9056
ZmGa1P.3OE+		0.897
ZmGa1P.3OE+	SK	1.2e-08
ZmGa1P.4OE+	ZmGa1P.5OE+	0.9914
ZmGa1P.4OE+	SK	1.0e-08
ZmGa1P.5OE+	SK	9.9e-09
Figure 2b
Length of pollen tubes in SK silks
Pollen tube genotype1	Pollen tube genotype2	Silk genotype	LSD test P value
WT	SK	SK	2e-16
ZmGa1P.4OE+	SK	SK	2e-16
ZmGa1P.5OE+	SK	SK	2e-16
ZmGa1P.1OE+	SK	SK	2e-16
ZmGa1P.2OE+	SK	SK	2e-16
ZmGa1P.3OE+	SK	SK	2e-16
ZmGa1P.4OE+	WT	SK	2.4e-08
ZmGa1P.5OE+	WT	SK	2e-16
ZmGa1P.1OE+	WT	SK	1.5e-10
ZmGa1P.2OE+	WT	SK	1.6e-14
ZmGa1P.3OE+	WT	SK	2.4e-12
ZmGa1P.4OE+	ZmGa1P.5OE+	SK	0.012
ZmGa1P.4OE+	ZmGa1P.1OE+	SK	0.45816
ZmGa1P.4OE+	ZmGa1P.2OE+	SK	0.01596
ZmGa1P.4OE+	ZmGa1P.3OE+	SK	0.14143
ZmGa1P.5OE+	ZmGa1P.1OE+	SK	0.0106
ZmGa1P.5OE+	ZmGa1P.2OE+	SK	0.11973
ZmGa1P.5OE+	ZmGa1P.3OE+	SK	0.01028
ZmGa1P.1OE+	ZmGa1P.2OE+	SK	0.07994
ZmGa1P.1OE+	ZmGa1P.3OE+	SK	0.4486
ZmGa1P.2OE+	ZmGa1P.3OE+	SK	0.31089
Figure 2c
Seed number
Female Parent	Male Parent1	Male Parent2	Seed number LSD P value
SK	WT	SK	1.6e-05
SK	SK	ZmGa1P.2OE+	3.7e-05
SK	ZmGa1P.2OE+	WT	0.0043
Figure 2d
Relative expression level of ZmPME3 in silk
Silk genotype1	Silk genotype2	LSD test P value
ZmPME3OE1	WT	2e-16
ZmPME3OE2	WT	2e-16
ZmPME3OE3	WT	2e-16
ZmPME3OE4	WT	2e-16
ZmPME3OE5	WT	2e-16
ZmPME3OE6	WT	2e-16
ZmPME3OE7	WT	2e-16
SK	WT	2.2e-07
ZmPME3OE2	ZmPME3OE1	0.6671
ZmPME3OE3	ZmPME3OE1	0.1306
ZmPME3OE4	ZmPME3OE1	0.7773
ZmPME3OE5	ZmPME3OE1	0.7856
ZmPME3OE6	ZmPME3OE1	0.7719
ZmPME3OE7	ZmPME3OE1	0.4017
SK	ZmPME3OE1	1.1e-06
ZmPME3OE3	ZmPME3OE2	0.2249
ZmPME3OE4	ZmPME3OE2	0.8799
ZmPME3OE5	ZmPME3OE2	0.8714
ZmPME3OE6	ZmPME3OE2	0.8856
ZmPME3OE7	ZmPME3OE2	0.2339
SK	ZmPME3OE2	1.1e-06
ZmPME3OE4	ZmPME3OE3	0.186
ZmPME3OE5	ZmPME3OE3	0.1834
ZmPME3OE6	ZmPME3OE3	0.1877
ZmPME3OE7	ZmPME3OE3	0.0471
SK	ZmPME3OE3	1.3e-06
ZmPME3OE5	ZmPME3OE4	0.9913
ZmPME3OE6	ZmPME3OE4	0.9943
ZmPME3OE7	ZmPME3OE4	0.2828
SK	ZmPME3OE4	1.1e-06
ZmPME3OE6	ZmPME3OE5	0.9856
ZmPME3OE7	ZmPME3OE5	0.2867
SK	ZmPME3OE5	1.1e-06
ZmPME3OE6	ZmPME3OE7	0.2803
ZmPME3OE6	SK	1.1e-06
ZmPME3OE7	SK	9.9e-07
Figure 2e
Length of WT pollen tubes in silks
Silk genotype1	Silk genotype2	Pollen tube genotype	LSD test P value
ZmPME3OE1	SK	WT	8.3e-13
ZmPME3OE2	SK	WT	8.3e-12
ZmPME3OE3	SK	WT	8.3e-15
WT	SK	WT	2e-16
ZmPME3OE1	WT	WT	2e-16
ZmPME3OE2	WT	WT	2e-16
ZmPME3OE3	WT	WT	2e-16
ZmPME3OE1	ZmPME3OE2	WT	0.3237
ZmPME3OE1	ZmPME3OE2	WT	0.8189
ZmPME3OE2	ZmPME3OE2	WT	0.3832
Figure 2f
Seed ratio
Male Parent	Female Parent1	Female Parent2	Seed ratio LSD P value
WT	WT	SK	2.4e-06
WT	ZmPME3OE+	SK	7e-07
WT	ZmPME3OE+	WT	0.0573
Figure 2h / 2i
Length of WT / SK pollen tubes in silks
Pollen tube genotype	Silk genotype1	Silk genotype2	Wilcoxon rank sum test P value	Student’s t-Test (two-sided)
WT	WT	CR-Zmprp3	1.733e-08	1.51e-26
SK	WT	CR-Zmprp3	0.03232	0.0342
Figure 2j
Seed ratio
Male Parent	Female Parent1	Female Parent2	Student’s t-Test (two-sided)
WT	WT	CR-Zmprp3	0.748992
Figure 3a
Relative expression level of ZmPME3 and ZmPRP3 in silk
Silk genotype1	Silk genotype2	LSD test P value of ZmPME3 expression level	LSD test P value of ZmPRP3 expression level
RSK-Z58	RSK-SK	0.03428	0.00055
RH-SK	RSK-SK	6.5e-05	0.9906
RH-Z58	RSK-SK	3.1e-05	0.00068
RH-SK	RSK-Z58	0.00103	0.00056
RH-Z58	RSK-Z58	0.00039	0.87221
RH-Z58	RH-SK	0.43422	0.00069
Figure 3b
Length of Z58 pollen tubes in silks
Pollen tube genotype	Silk genotype1	Silk genotype2	Wilcoxon rank sum test P value	Student’s t-Test (two-sided)
Zheng58	RH-Z58	RH-SK	1.069e-12	2.29e-22
Zheng58	RSK-Z58	RSK-SK	0.9855	0.9327
Figure 3c
Relative expression level of ZmPME3 in silk
Silk genotype1	Silk genotype2	LSD test P value
CR-Zmprp3	WT	0.9922
ZmPME3OE+/ CR-Zmprp3-1	WT	0.00134
ZmPME3OE+/ CR-Zmprp3-2	WT	0.0016
ZmPME3OE2	WT	2e-16
sk	WT	2e-16
ZmPME3OE+/ CR-Zmprp3-1	CR-Zmprp3	0.00131
ZmPME3OE+/ CR-Zmprp3-2	CR-Zmprp3	0.0015
ZmPME3OE2	CR-Zmprp3	0.00153
sk	CR-Zmprp3	2e-16
ZmPME3OE+/ CR-Zmprp3-2	ZmPME3OE+/ CR-Zmprp3-1	0.0649
ZmPME3OE2	ZmPME3OE+/ CR-Zmprp3-1	0.286
sk	ZmPME3OE+/ CR-Zmprp3-1	2e-16
ZmPME3OE2	ZmPME3OE+/ CR-Zmprp3-2	0.7178
sk	ZmPME3OE+/ CR-Zmprp3-2	9.3e-16
sk	ZmPME3OE2	1.4e-14
Figure 3d
Length of WT pollen tubes in silks
Pollen tube genotype	Silk genotype1	Silk genotype2	LSD test P value
WT	WT	CR-Zmprp3	2e-16
WT	ZmPME3OE+/ CR-Zmprp3-1	CR-Zmprp3	1.9e-11
WT	ZmPME3OE+/ CR-Zmprp3-2	CR-Zmprp3	1.7e-15
WT	ZmPME3OE2	CR-Zmprp3	0.1945
WT	SK	CR-Zmprp3	2e-16
WT	ZmPME3OE+/ CR-Zmprp3-1	WT	2e-16
WT	ZmPME3OE+/ CR-Zmprp3-2	WT	2e-16
WT	ZmPME3OE2	WT	2e-16
WT	SK	WT	2e-16
WT	ZmPME3OE+/ CR-Zmprp3-1	ZmPME3OE+/ CR-Zmprp3-2	0.2305
WT	ZmPME3OE2	ZmPME3OE+/ CR-Zmprp3-1	1.8e-08
WT	ZmPME3OE2	ZmPME3OE+/ CR-Zmprp3-2	6.8e-12
WT	SK	ZmPME3OE+/ CR-Zmprp3-1	0.052
WT	SK	ZmPME3OE+/ CR-Zmprp3-2	0.4807
Figure 3e
Relative expression level of ZmPME3 in silk
Silk genotype1	Silk genotype2	LSD test P value of ZmPME3 expression level
CR-Zmprp3	WT	0.9921
ZmPME3OE+/ CR-Zmprp3	WT	0.00107
ZmPME3OE	WT	0.0034
sk	WT	<2e-16
ZmPME3OE+/ CR-Zmprp3	CR-Zmprp3	0.00105
ZmPME3OE	CR-Zmprp3	0.0033
sk	CR-Zmprp3	<2e-16
ZmPME3OE	ZmPME3OE+/ CR-Zmprp3	0.3625
sk	ZmPME3OE+/ CR-Zmprp3	<2e-16
sk	ZmPME3OE	<2e-16
Figure 3f
Seed ratio
Male Parent	Female Parent1	Female Parent2	Seed ratio LSD P value
WT	WT	CR-Zmprp3	0.72662
WT	ZmPME3OE+	CR-Zmprp3	0.23203
WT	ZmPME3OE+/ CR-Zmprp3	CR-Zmprp3	0.00024
WT	ZmPME3OE+	WT	0.4952
WT	ZmPME3OE+/ CR-Zmprp3	WT	0.00093
WT	ZmPME3OE+	ZmPME3OE+/ CR-Zmprp3	7.8e-05
Supplementary Fig.1d
pollen tube length / sk silk
pollen tueb length / silk-1	pollen tueb length / silk-2	Student’s t-Test (two-sided)
Z58	SK	4.34889e-30
Supplementary Fig.1a
pollen tube length at 8 HAP
pollen tueb length -1	pollen tueb length -2	Student’s t-Test (two-sided)
Z58	SK	3.91038e-15
Supplementary Fig.1b
pollen tube length at 24 HAP
pollen tueb length -1	pollen tueb length -2	Student’s t-Test (two-sided)
Z58	SK	9.89944e-25
Supplementary Fig.21b
Length of WT pollen tubes in silks
Pollen tube genotype	Silk genotype1	Silk genotype2	Wilcoxon rank sum test P value	Student’s t-Test (two-sided)
WT	WT	CR-Zm00001d048948	0.03404	0.03845
Supplementary Fig.22b
Length of WT pollen tubes in silks
Pollen tube genotype	Silk genotype1	Silk genotype2	Wilcoxon rank sum test P value	Student’s t-Test (two-sided)
WT	WT	CR-Zm00001d048949/50	0.4931	0.06106
Supplementary Fig.25b
Fluorescent signal intensity of silk cell wall
Silk genotype1	Silk genotype2	LSD test P value of Fluorescent signal intensity
CR-Zmprp3	SK	6.3e-12
CR-Zmprp3	WT	0.0493
CR-Zmprp3	ZmPME3OE+	1.6e-14
SK	WT	1.5e-08
SK	ZmPME3OE+	0.1296
ZmPME3OE+	WT	3.4e-11
Supplementary Fig.26b
Fluorescent signal intensity of silk cell wall
Silk genotype1	Silk genotype2	LSD test P value of Fluorescent signal intensity
CR-Zmprp3	SK	6.6e-09
CR-Zmprp3	WT	0.1555
CR-Zmprp3	ZmPME3OE+	1.3e-06
SK	WT	1.8e-11
SK	ZmPME3OE+	0.2443
ZmPME3OE+	WT	4.5e-09
Figure 4b, Supplementary Fig.28
Mapped reads count of ZmGa1Ps-m genes and ZmPRP3
Gene	Population1	Population2	Wilcoxon rank sum test P value	Student’s t-Test (two-sided)
ZmGa1P.4	lan1	lan2	<2.2e-16	<2.2e-16
ZmGa1P.5	lan1	lan2	<2.2e-16	<2.2e-16
ZmGa1P.3	lan1	lan2	<2.2e-16	<2.2e-16
ZmGa1P.1	lan1	lan2	<2.2e-16	<2.2e-16
ZmGa1P.2	lan1	lan2	<2.2e-16	<2.2e-16
ZmGa1P.2	par1	par2	2.074e-10	<2.2e-16
ZmGa1P.3	par1	par2	2.071e-10	<2.2e-16
ZmGa1P.1	par1	par2	2.073e-10	<2.2e-16
ZmGa1P.5	par1	par2	2.076e-10	<2.2e-16
ZmGa1P.4	par1	par2	2.063e-10	<2.2e-16

## Sheet: Fig.2a
	Figure 2a
	Relative expression level of ZmGa1Ps-m in pollen
	ID	Relative expression level	pollen genotype	Repeat
	1	0.0405731	ZmGa1P.3	1
	2	0.0394636	ZmGa1P.3	2
	3	0.037077	ZmGa1P.3	3
	4	0.0214432	ZmGa1P.4	1
	5	0.0212951	ZmGa1P.4	2
	6	0.0229823	ZmGa1P.4	3
	7	0.0280342	ZmGa1P.5	1
	8	0.0165541	ZmGa1P.5	2
	9	0.0164398	ZmGa1P.5	3
	10	0.141284	ZmGa1P.1	1
	11	0.0881844	ZmGa1P.1	2
	12	0.0834275	ZmGa1P.1	3
	13	0.175962	ZmGa1P.2	1
	14	0.177186	ZmGa1P.2	2
	15	0.119355	ZmGa1P.2	3
	16	1.54043	SK-1	1
	17	1.05214	SK-1	2
	18	1.03766	SK-1	3
	19	1.63959	SK-3	1
	20	1.74513	SK-3	2
	21	1.43727	SK-3	3
	22	0	KN5585	1
	23	0	KN5585	2
	24	0	KN5585	3

## Sheet: Fig.2b
	Figure 2b
	Length of pollen tubes in SK silks
	pollen tube length in SK	pollen genotype
	1.4	ZmGa1P.1OE+
	2.1	ZmGa1P.1OE+
	1.9	ZmGa1P.1OE+
	1.5	ZmGa1P.1OE+
	1.4	ZmGa1P.1OE+
	2	ZmGa1P.1OE+
	1.8	ZmGa1P.1OE+
	1.6	ZmGa1P.1OE+
	1.8	ZmGa1P.1OE+
	1.8	ZmGa1P.1OE+
	1.8	ZmGa1P.1OE+
	1.9	ZmGa1P.1OE+
	1.9	ZmGa1P.1OE+
	1.7	ZmGa1P.1OE+
	1.6	ZmGa1P.1OE+
	1.8	ZmGa1P.1OE+
	2	ZmGa1P.1OE+
	2	ZmGa1P.2OE+
	2.1	ZmGa1P.2OE+
	2.3	ZmGa1P.2OE+
	1.9	ZmGa1P.2OE+
	2.1	ZmGa1P.2OE+
	2	ZmGa1P.2OE+
	1.9	ZmGa1P.2OE+
	1.9	ZmGa1P.2OE+
	1.5	ZmGa1P.2OE+
	2	ZmGa1P.2OE+
	1.9	ZmGa1P.2OE+
	2.1	ZmGa1P.2OE+
	1.9	ZmGa1P.2OE+
	1.7	ZmGa1P.2OE+
	1.8	ZmGa1P.2OE+
	1.8	ZmGa1P.2OE+
	1.7	ZmGa1P.3OE+
	1.9	ZmGa1P.3OE+
	1.6	ZmGa1P.3OE+
	1.8	ZmGa1P.3OE+
	1.9	ZmGa1P.3OE+
	2	ZmGa1P.3OE+
	1.8	ZmGa1P.3OE+
	1.8	ZmGa1P.3OE+
	1.8	ZmGa1P.3OE+
	1.9	ZmGa1P.3OE+
	1.8	ZmGa1P.3OE+
	2	ZmGa1P.3OE+
	2	ZmGa1P.3OE+
	1.9	ZmGa1P.3OE+
	1.9	ZmGa1P.3OE+
	1.7	ZmGa1P.3OE+
	1.7	ZmGa1P.3OE+
	1.9	ZmGa1P.4OE+
	1.9	ZmGa1P.4OE+
	1.2	ZmGa1P.4OE+
	1.6	ZmGa1P.4OE+
	1.7	ZmGa1P.4OE+
	1.8	ZmGa1P.4OE+
	1.7	ZmGa1P.4OE+
	1.6	ZmGa1P.4OE+
	1.5	ZmGa1P.4OE+
	1.6	ZmGa1P.4OE+
	1.6	ZmGa1P.4OE+
	1.8	ZmGa1P.4OE+
	1.9	ZmGa1P.4OE+
	1.7	ZmGa1P.4OE+
	1.9	ZmGa1P.4OE+
	2.4	ZmGa1P.5OE+
	2	ZmGa1P.5OE+
	2.5	ZmGa1P.5OE+
	2.7	ZmGa1P.5OE+
	2.2	ZmGa1P.5OE+
	1.7	ZmGa1P.5OE+
	2.2	ZmGa1P.5OE+
	1.9	ZmGa1P.5OE+
	1.7	ZmGa1P.5OE+
	2.2	ZmGa1P.5OE+
	1.7	ZmGa1P.5OE+
	2.2	ZmGa1P.5OE+
	2.1	ZmGa1P.5OE+
	1.6	ZmGa1P.5OE+
	2.3	ZmGa1P.5OE+
	1.9	ZmGa1P.5OE+
	4	SK
	4.5	SK
	3.5	SK
	4.8	SK
	4.5	SK
	3.5	SK
	3.5	SK
	4.2	SK
	3.4	SK
	3.4	SK
	4.2	SK
	3.6	SK
	3.8	SK
	3.5	SK
	4.4	SK
	3.8	SK
	3.9	SK
	4.1	SK
	4	SK
	3.9	SK
	0.9	WT
	0.9	WT
	0.9	WT
	0.5	WT
	1	WT
	1.2	WT
	1.4	WT
	0.6	WT
	1.5	WT
	1	WT
	0.9	WT
	1.1	WT
	1.5	WT
	1.5	WT
	1.5	WT
	1.3	WT
	1.4	WT
	1.3	WT
	1.1	WT
	1.5	WT
	1.1	WT
	1.2	WT

## Sheet: Fig.2c
	Figure 2c
	Seed number
	Seed number	Female Parent	Male Parent
	21	SK	ZmGa1P.2OE+
	12	SK	ZmGa1P.2OE+
	19	SK	ZmGa1P.2OE+
	7	SK	ZmGa1P.2OE+
	4	SK	ZmGa1P.2OE+
	0	SK	WT
	0	SK	WT
	0	SK	WT
	176	SK	SK
	110	SK	SK
	156	SK	SK
	143	SK	SK
	196	SK	SK

## Sheet: Fig.2d
	Figure 2d
	Relative expression level of ZmPME3 in silk
	ID	Relative expression level	silk genotype
	#1	0.0107216	ZmPME3OE1
	#2	0.0375945	ZmPME3OE2
	#3	0.058856	ZmPME3OE3
	WT	9.31555e-05	WT
	WT	9.55534e-05	WT
	WT	9.31555e-05	WT
	SK	0.61132	SK
	SK	0.606642	SK
	SK	0.634342	SK
	#4	0.016824	ZmPME3OE4
	#5	0.0252076	ZmPME3OE5
	#6	0.0230355	ZmPME3OE6
	#7	0.0353209	ZmPME3OE7

## Sheet: Fig.2e
	Figure 2e
	Length of WT pollen tubes in silks
	WT pollen tube length	Silk genotype	ID
	2.6	ZmPME3OE1	#1
	3.1	ZmPME3OE1	#1
	2	ZmPME3OE1	#1
	2.6	ZmPME3OE1	#1
	2.4	ZmPME3OE1	#1
	2	ZmPME3OE1	#1
	1.8	ZmPME3OE1	#1
	1.6	ZmPME3OE1	#1
	2	ZmPME3OE1	#1
	2	ZmPME3OE1	#1
	2	ZmPME3OE1	#1
	2	ZmPME3OE1	#1
	2.1	ZmPME3OE1	#1
	2.2	ZmPME3OE1	#1
	1.8	ZmPME3OE2	#2
	2.5	ZmPME3OE2	#2
	2.2	ZmPME3OE2	#2
	2	ZmPME3OE2	#2
	2.5	ZmPME3OE2	#2
	1.5	ZmPME3OE2	#2
	2.1	ZmPME3OE2	#2
	2.6	ZmPME3OE2	#2
	2	ZmPME3OE2	#2
	1.8	ZmPME3OE2	#2
	1.7	ZmPME3OE2	#2
	1.5	ZmPME3OE2	#2
	1.5	ZmPME3OE2	#2
	1.7	ZmPME3OE2	#2
	2.9	ZmPME3OE2	#2
	2.3	ZmPME3OE2	#2
	1.7	ZmPME3OE2	#2
	2.5	ZmPME3OE2	#2
	2.5	ZmPME3OE3	#3
	2.5	ZmPME3OE3	#3
	1.7	ZmPME3OE3	#3
	2.6	ZmPME3OE3	#3
	1.8	ZmPME3OE3	#3
	2.5	ZmPME3OE3	#3
	2.8	ZmPME3OE3	#3
	2.8	ZmPME3OE3	#3
	2.5	ZmPME3OE3	#3
	2.5	ZmPME3OE3	#3
	2.3	ZmPME3OE3	#3
	1.9	ZmPME3OE3	#3
	1.8	ZmPME3OE3	#3
	1.5	ZmPME3OE3	#3
	2.2	ZmPME3OE3	#3
	1.8	ZmPME3OE3	#3
	1.5	ZmPME3OE3	#3
	1.8	ZmPME3OE3	#3
	2	ZmPME3OE3	#3
	2.5	ZmPME3OE3	#3
	2.3	ZmPME3OE3	#3
	2	ZmPME3OE3	#3
	1.5	ZmPME3OE3	#3
	0.9	SK	SK
	0.9	SK	SK
	0.9	SK	SK
	0.5	SK	SK
	1	SK	SK
	1.2	SK	SK
	1.4	SK	SK
	0.6	SK	SK
	1.5	SK	SK
	1	SK	SK
	0.9	SK	SK
	1.1	SK	SK
	1.5	SK	SK
	1.5	SK	SK
	1.5	SK	SK
	1.3	SK	SK
	1.4	SK	SK
	1.3	SK	SK
	1.1	SK	SK
	1.5	SK	SK
	1.1	SK	SK
	1.2	SK	SK
	4.1	WT	WT
	4	WT	WT
	3.6	WT	WT
	4.1	WT	WT
	4.5	WT	WT
	4.3	WT	WT
	4.3	WT	WT
	4.1	WT	WT
	4.3	WT	WT
	4	WT	WT
	4.2	WT	WT
	4	WT	WT
	4.2	WT	WT
	4.5	WT	WT
	4.5	WT	WT
	4	WT	WT
	4	WT	WT
	4.5	WT	WT
	4.2	WT	WT

## Sheet: Fig.2f
	Figure 2f
	Seed ratio
	Seed Ratio	Female Parent	Male Parent
	0.971154	ZmPME3OE+	WT
	0.9625	ZmPME3OE+	WT
	0.876543	ZmPME3OE+	WT
	0.952991	ZmPME3OE+	WT
	0.60119	WT	WT
	0.871875	WT	WT
	0.910256	WT	WT
	0.822742	WT	WT
	0	SK	WT
	0	SK	WT
	0	SK	WT

## Sheet: Fig.2h
	Figure 2h
	Length of WT pollen tubes in silks
	WT pollen tube length	Silk genotype
	1.8	CR-Zmprp3
	2	CR-Zmprp3
	2.3	CR-Zmprp3
	2.4	CR-Zmprp3
	2.1	CR-Zmprp3
	2.2	CR-Zmprp3
	2	CR-Zmprp3
	2.1	CR-Zmprp3
	3.1	CR-Zmprp3
	2.3	CR-Zmprp3
	2.4	CR-Zmprp3
	2	CR-Zmprp3
	2.5	CR-Zmprp3
	2.3	CR-Zmprp3
	1.8	CR-Zmprp3
	2	CR-Zmprp3
	2	CR-Zmprp3
	2.3	CR-Zmprp3
	2.2	CR-Zmprp3
	1.9	CR-Zmprp3
	2.4	CR-Zmprp3
	2.1	CR-Zmprp3
	2	CR-Zmprp3
	2.3	CR-Zmprp3
	1.6	CR-Zmprp3
	4.1	WT
	4	WT
	3.6	WT
	4.1	WT
	4.5	WT
	4.3	WT
	4.3	WT
	4.1	WT
	4.3	WT
	4	WT
	4.2	WT
	4	WT
	4.2	WT
	4.5	WT
	4.5	WT
	4	WT
	4	WT
	4.5	WT
	4.2	WT

## Sheet: Fig.2i
	Figure 2i
	Length of SK pollen tubes in silks
	SK pollen tube length	Silk genotype
	3.5	WT
	4.5	WT
	4	WT
	3.5	WT
	3.7	WT
	4.5	WT
	4	WT
	4.1	WT
	4.3	WT
	4	WT
	3.8	WT
	3.5	WT
	4.1	WT
	4.2	WT
	4.1	WT
	3.7	CR-Zmprp3
	4	CR-Zmprp3
	3.8	CR-Zmprp3
	3.5	CR-Zmprp3
	4.1	CR-Zmprp3
	3.8	CR-Zmprp3
	3.5	CR-Zmprp3
	4.3	CR-Zmprp3
	3.7	CR-Zmprp3
	3.3	CR-Zmprp3
	4.5	CR-Zmprp3
	3.3	CR-Zmprp3
	3.5	CR-Zmprp3
	3.5	CR-Zmprp3
	3.4	CR-Zmprp3
	3.5	CR-Zmprp3

## Sheet: Fig.2j
	Figure 2j
	Seed ratio
	Seed Ratio	Female Parent	Male Parent
	0.742424	CR-Zmprp3	WT
	0.958333	CR-Zmprp3	WT
	0.996296	CR-Zmprp3	WT
	0.981061	CR-Zmprp3	WT
	0.632479	CR-Zmprp3	WT
	0.933673	CR-Zmprp3	WT
	0.6	CR-Zmprp3	WT
	0.60119	WT	WT
	0.871875	WT	WT
	0.910256	WT	WT
	0.822742	WT	WT

[truncated: 14 more sheets: Fig.3a, Fig.3b, Fig.3c, Fig.3d, Fig.3e, Fig.3f, Supplementary Fig.1, Supplementary Fig.4b,c, Supplementary Fig.21, Supplementary Fig.22, Supplementary Fig. 23, Supplementary Fig. 24, Supplementary Fig. 25, Supplementary Fig.26]
